# Supplementary material for: Detection performance of an X-band marine radar system for free-flying Asian particolored bats (Vespertilio sinensis)
Source: PLoS One. 2025 Nov 20;20(11):e0337422. doi: 10.1371/journal.pone.0337422 (PMC12633934; doi:10.1371/journal.pone.0337422)
Supplement: S1 Table — (XLSX) [file pone.0337422.s004.xlsx]

## Sheet: S1_Table
S1 Table. Results of clutter area calculation
Antenna height	Range	Image no.	Total area (square pixels)	Clutter area (square pixels)	Mean clutter area	Clutter (%)
2.2 m	0-0.5 km	1	80452	76543.6	76366	94.9
2.2 m	0-0.5 km	2	80452	76417.3
2.2 m	0-0.5 km	3	80452	76394
2.2 m	0-0.5 km	4	80452	76344.9
2.2 m	0-0.5 km	5	80452	76418.1
2.2 m	0-0.5 km	6	80452	76352.2
2.2 m	0-0.5 km	7	80452	76212.2
2.2 m	0-0.5 km	8	80452	76287.8
2.2 m	0-0.5 km	9	80452	76341.7
2.2 m	0-0.5 km	10	80452	76348.1
2.2 m	0.5-1.0 km	1	241244	181994	180864	75
2.2 m	0.5-1.0 km	2	241244	181480
2.2 m	0.5-1.0 km	3	241244	180837
2.2 m	0.5-1.0 km	4	241244	180118
2.2 m	0.5-1.0 km	5	241244	180446
2.2 m	0.5-1.0 km	6	241244	181471
2.2 m	0.5-1.0 km	7	241244	180385
2.2 m	0.5-1.0 km	8	241244	180619
2.2 m	0.5-1.0 km	9	241244	180298
2.2 m	0.5-1.0 km	10	241244	180996
2.2 m	1.0-1.5 km	1	402108	176172	175391	43.6
2.2 m	1.0-1.5 km	2	402108	174974
2.2 m	1.0-1.5 km	3	402108	175734
2.2 m	1.0-1.5 km	4	402108	175757
2.2 m	1.0-1.5 km	5	402108	176115
2.2 m	1.0-1.5 km	6	402108	175583
2.2 m	1.0-1.5 km	7	402108	175130
2.2 m	1.0-1.5 km	8	402108	174604
2.2 m	1.0-1.5 km	9	402108	174523
2.2 m	1.0-1.5 km	10	402108	175317
0.4 m	0-0.5 km	1	80452	27365.7	27367.2	34
0.4 m	0-0.5 km	2	80452	27269.2
0.4 m	0-0.5 km	3	80452	27245.9
0.4 m	0-0.5 km	4	80452	27400.3
0.4 m	0-0.5 km	5	80452	27442.2
0.4 m	0-0.5 km	6	80452	27408.4
0.4 m	0-0.5 km	7	80452	27314.3
0.4 m	0-0.5 km	8	80452	27430.9
0.4 m	0-0.5 km	9	80452	27429.3
0.4 m	0-0.5 km	10	80452	27365.7
0.4 m	0.5-1.0 km	1	241244	55734.8	55803.4	23.1
0.4 m	0.5-1.0 km	2	241244	55564.3
0.4 m	0.5-1.0 km	3	241244	55935.1
0.4 m	0.5-1.0 km	4	241244	55838.5
0.4 m	0.5-1.0 km	5	241244	55787
0.4 m	0.5-1.0 km	6	241244	56203.6
0.4 m	0.5-1.0 km	7	241244	55715.5
0.4 m	0.5-1.0 km	8	241244	55637.4
0.4 m	0.5-1.0 km	9	241244	55674.4
0.4 m	0.5-1.0 km	10	241244	55943.9
0.4 m	1.0-1.5 km	1	402108	43109.2	43408.9	10.8
0.4 m	1.0-1.5 km	2	402108	43217
0.4 m	1.0-1.5 km	3	402108	43014.3
0.4 m	1.0-1.5 km	4	402108	43521
0.4 m	1.0-1.5 km	5	402108	43400.3
0.4 m	1.0-1.5 km	6	402108	43654.4
0.4 m	1.0-1.5 km	7	402108	43693.9
0.4 m	1.0-1.5 km	8	402108	43445.4
0.4 m	1.0-1.5 km	9	402108	43540.3
0.4 m	1.0-1.5 km	10	402108	43493.6
