# Supplementary material for: Detection performance of an X-band marine radar system for free-flying Asian particolored bats (Vespertilio sinensis)
Source: PLoS One. 2025 Nov 20;20(11):e0337422. doi: 10.1371/journal.pone.0337422 (PMC12633934; doi:10.1371/journal.pone.0337422)
Supplement: S2 Table — (XLSX) [file pone.0337422.s005.xlsx]

## Sheet: S2_Table
S2 Table. Tracking data obtained by ornithodolite
Species	Track ID	Date	Time	Longitude	Latitude	Height (m, above mean sea level)
Vespertilio sinensis	5	2023-07-04	19:22:52.804000	138.983	37.7721	28.5
Vespertilio sinensis	5	2023-07-04	19:23:08.993000	138.981	37.7713	48.8
Vespertilio sinensis	5	2023-07-04	19:23:17.032000	138.98	37.7708	60.2
Vespertilio sinensis	6	2023-07-04	19:24:02.581000	138.98	37.7724	33.9
Vespertilio sinensis	6	2023-07-04	19:24:10.622000	138.98	37.7722	40.6
Vespertilio sinensis	6	2023-07-04	19:24:18.666000	138.979	37.7719	46.4
Vespertilio sinensis	6	2023-07-04	19:24:20.675000	138.978	37.7718	48
Vespertilio sinensis	7	2023-07-04	19:25:04.674000	138.979	37.7736	39.8
Vespertilio sinensis	7	2023-07-04	19:25:06.692000	138.979	37.7734	40.6
Vespertilio sinensis	7	2023-07-04	19:25:08.703000	138.979	37.7733	41.8
Vespertilio sinensis	7	2023-07-04	19:25:12.791000	138.979	37.7731	45.2
Vespertilio sinensis	7	2023-07-04	19:25:14.800000	138.978	37.773	46.7
Vespertilio sinensis	7	2023-07-04	19:25:28.937000	138.977	37.7721	58.7
Vespertilio sinensis	7	2023-07-04	19:25:30.949000	138.977	37.7721	58.6
Vespertilio sinensis	7	2023-07-04	19:25:32.959000	138.976	37.772	60.5
Vespertilio sinensis	7	2023-07-04	19:25:34.998000	138.976	37.7718	62.1
Vespertilio sinensis	7	2023-07-04	19:25:45.043000	138.975	37.7713	67.5
Vespertilio sinensis	8	2023-07-04	19:26:13.114000	138.98	37.7731	51.3
Vespertilio sinensis	8	2023-07-04	19:26:15.122000	138.98	37.7729	53.6
Vespertilio sinensis	8	2023-07-04	19:26:17.130000	138.98	37.7727	56.6
Vespertilio sinensis	9	2023-07-04	19:26:48.794000	138.979	37.7732	43.8
Vespertilio sinensis	9	2023-07-04	19:26:52.902000	138.979	37.7729	45.9
Vespertilio sinensis	9	2023-07-04	19:26:58.956000	138.978	37.7725	52.8
Vespertilio sinensis	10	2023-07-04	19:29:40.760000	138.98	37.7731	30.1
Vespertilio sinensis	10	2023-07-04	19:29:46.793000	138.979	37.7729	31.3
Vespertilio sinensis	10	2023-07-04	19:30:00.991000	138.978	37.772	37.8
Vespertilio sinensis	11	2023-07-05	19:10:54.916000	138.982	37.7779	32.3
Vespertilio sinensis	11	2023-07-05	19:11:15.010000	138.98	37.7775	49.9
Vespertilio sinensis	11	2023-07-05	19:11:19.029000	138.979	37.7775	53.9
Vespertilio sinensis	11	2023-07-05	19:11:21.044000	138.979	37.7774	54
Vespertilio sinensis	11	2023-07-05	19:11:25.066000	138.978	37.7774	56.2
Vespertilio sinensis	11	2023-07-05	19:11:27.074000	138.978	37.7774	57.8
Vespertilio sinensis	11	2023-07-05	19:11:31.083000	138.977	37.7774	60.2
Vespertilio sinensis	11	2023-07-05	19:11:33.109000	138.977	37.7773	59.3
Vespertilio sinensis	11	2023-07-05	19:11:45.141000	138.975	37.7771	57.2
Vespertilio sinensis	11	2023-07-05	19:11:47.148000	138.975	37.777	60
Vespertilio sinensis	12	2023-07-05	19:13:18.499000	138.979	37.7712	41
Vespertilio sinensis	12	2023-07-05	19:13:28.580000	138.977	37.7717	47.1
Vespertilio sinensis	12	2023-07-05	19:13:30.580000	138.977	37.7719	49.4
Vespertilio sinensis	13	2023-07-05	19:14:38.311000	138.981	37.7756	32
Vespertilio sinensis	13	2023-07-05	19:14:46.341000	138.98	37.7754	38.3
Vespertilio sinensis	13	2023-07-05	19:14:48.351000	138.98	37.7754	41.5
Vespertilio sinensis	13	2023-07-05	19:14:54.447000	138.979	37.7754	48.7
Vespertilio sinensis	13	2023-07-05	19:14:58.467000	138.978	37.7754	52.9
Vespertilio sinensis	13	2023-07-05	19:15:12.674000	138.976	37.7751	64.3
Vespertilio sinensis	13	2023-07-05	19:15:14.676000	138.975	37.7751	66.3
Vespertilio sinensis	13	2023-07-05	19:15:16.678000	138.975	37.775	66.4
Vespertilio sinensis	13	2023-07-05	19:15:24.778000	138.974	37.7749	73.2
Vespertilio sinensis	13	2023-07-05	19:15:26.783000	138.973	37.7749	76.3
Vespertilio sinensis	14	2023-07-05	19:16:07.064000	138.978	37.777	64
Vespertilio sinensis	14	2023-07-05	19:16:13.095000	138.977	37.7768	66.5
Vespertilio sinensis	14	2023-07-05	19:16:15.112000	138.977	37.7767	67.9
Vespertilio sinensis	14	2023-07-05	19:16:21.144000	138.976	37.7765	73.1
Vespertilio sinensis	14	2023-07-05	19:16:25.149000	138.975	37.7765	65.9
Vespertilio sinensis	14	2023-07-05	19:16:27.149000	138.975	37.7765	69
Vespertilio sinensis	15	2023-07-05	19:17:12.022000	138.978	37.7776	53
Vespertilio sinensis	15	2023-07-05	19:17:14.022000	138.978	37.7777	54.3
Vespertilio sinensis	15	2023-07-05	19:17:18.033000	138.977	37.7777	57.9
Vespertilio sinensis	15	2023-07-05	19:17:20.045000	138.977	37.7777	58.5
Vespertilio sinensis	15	2023-07-05	19:17:30.099000	138.975	37.7777	66
Vespertilio sinensis	15	2023-07-05	19:17:44.149000	138.974	37.7766	54.7
Vespertilio sinensis	16	2023-07-05	19:18:30.278000	138.977	37.7755	51.6
Vespertilio sinensis	16	2023-07-05	19:18:32.289000	138.977	37.7755	51.2
Vespertilio sinensis	16	2023-07-05	19:18:36.312000	138.976	37.7753	52.5
Vespertilio sinensis	16	2023-07-05	19:18:40.338000	138.976	37.7751	55.3
Vespertilio sinensis	16	2023-07-05	19:18:42.342000	138.976	37.7751	56
Vespertilio sinensis	16	2023-07-05	19:18:44.345000	138.975	37.775	55.2
Vespertilio sinensis	16	2023-07-05	19:18:46.468000	138.975	37.7748	54.3
Vespertilio sinensis	16	2023-07-05	19:18:48.511000	138.975	37.7747	54.4
Vespertilio sinensis	16	2023-07-05	19:18:56.585000	138.974	37.7744	54.2
Vespertilio sinensis	16	2023-07-05	19:18:58.585000	138.974	37.7744	55.1
Vespertilio sinensis	16	2023-07-05	19:19:00.587000	138.974	37.7743	55.2
Vespertilio sinensis	16	2023-07-05	19:19:10.638000	138.973	37.7738	56
Vespertilio sinensis	17	2023-07-05	19:19:40.989000	138.978	37.776	49.1
Vespertilio sinensis	17	2023-07-05	19:19:43.001000	138.977	37.776	49.9
Vespertilio sinensis	17	2023-07-05	19:19:45.012000	138.977	37.776	52.1
Vespertilio sinensis	17	2023-07-05	19:19:47.012000	138.976	37.776	55.2
Vespertilio sinensis	17	2023-07-05	19:19:49.011000	138.976	37.776	55.5
Vespertilio sinensis	17	2023-07-05	19:19:59.050000	138.974	37.776	62.4
Vespertilio sinensis	18	2023-07-05	19:21:14.746000	138.978	37.776	42.4
Vespertilio sinensis	18	2023-07-05	19:21:18.768000	138.977	37.776	44.2
Vespertilio sinensis	18	2023-07-05	19:21:20.779000	138.976	37.776	45
Vespertilio sinensis	18	2023-07-05	19:21:30.818000	138.975	37.7758	49.4
Vespertilio sinensis	18	2023-07-05	19:21:34.853000	138.974	37.7756	52.6
Vespertilio sinensis	19	2023-07-05	19:22:30.399000	138.98	37.7757	34.3
Vespertilio sinensis	19	2023-07-05	19:22:32.412000	138.98	37.7756	35
Vespertilio sinensis	19	2023-07-05	19:22:34.414000	138.98	37.7756	36.3
Vespertilio sinensis	19	2023-07-05	19:22:38.500000	138.979	37.7755	39.7
Vespertilio sinensis	19	2023-07-05	19:22:40.523000	138.979	37.7755	41.4
Vespertilio sinensis	19	2023-07-05	19:22:46.594000	138.978	37.7753	44.9
Vespertilio sinensis	19	2023-07-05	19:22:54.631000	138.977	37.7748	49.2
Vespertilio sinensis	19	2023-07-05	19:22:58.649000	138.976	37.7746	53.1
Vespertilio sinensis	19	2023-07-05	19:23:00.668000	138.976	37.7746	53.8
Vespertilio sinensis	19	2023-07-05	19:23:02.674000	138.976	37.7745	54.7
Vespertilio sinensis	20	2023-07-05	19:27:07.587000	138.981	37.7754	33.5
Vespertilio sinensis	20	2023-07-05	19:27:11.597000	138.981	37.7757	37
Vespertilio sinensis	20	2023-07-05	19:27:15.693000	138.981	37.776	39.6
Vespertilio sinensis	20	2023-07-05	19:27:31.735000	138.98	37.7757	47.7
Vespertilio sinensis	20	2023-07-05	19:27:33.738000	138.98	37.7757	49.1
Vespertilio sinensis	20	2023-07-05	19:27:39.768000	138.979	37.7754	53.4
Vespertilio sinensis	20	2023-07-05	19:27:47.804000	138.978	37.7752	59.4
Vespertilio sinensis	20	2023-07-05	19:27:57.857000	138.977	37.775	65.3
Vespertilio sinensis	20	2023-07-05	19:27:59.859000	138.976	37.7749	66.8
Vespertilio sinensis	20	2023-07-05	19:28:01.866000	138.976	37.7748	68.3
Vespertilio sinensis	20	2023-07-05	19:28:15.912000	138.974	37.775	73.4
Vespertilio sinensis	20	2023-07-05	19:28:17.918000	138.974	37.775	75
Vespertilio sinensis	20	2023-07-05	19:28:21.928000	138.974	37.7749	76.2
Vespertilio sinensis	21	2023-07-06	19:16:35.921000	138.98	37.7672	37.1
Vespertilio sinensis	21	2023-07-06	19:16:37.942000	138.98	37.7672	38.2
Vespertilio sinensis	21	2023-07-06	19:16:41.942000	138.979	37.7671	41.8
Vespertilio sinensis	21	2023-07-06	19:16:51.994000	138.979	37.7669	51.1
Vespertilio sinensis	21	2023-07-06	19:17:02.080000	138.978	37.7667	60.3
Vespertilio sinensis	21	2023-07-06	19:17:06.088000	138.978	37.7665	62.6
Vespertilio sinensis	21	2023-07-06	19:17:08.098000	138.978	37.7665	63.9
Vespertilio sinensis	22	2023-07-06	19:17:50.334000	138.979	37.7685	48.9
Vespertilio sinensis	22	2023-07-06	19:18:06.425000	138.978	37.7684	64.1
Vespertilio sinensis	22	2023-07-06	19:18:10.443000	138.977	37.7683	66.5
Vespertilio sinensis	22	2023-07-06	19:18:12.449000	138.977	37.7683	67.8
Vespertilio sinensis	22	2023-07-06	19:18:16.557000	138.977	37.7682	70.8
Vespertilio sinensis	22	2023-07-06	19:18:18.599000	138.976	37.7682	72.6
Vespertilio sinensis	22	2023-07-06	19:18:20.613000	138.976	37.7682	74.9
Vespertilio sinensis	22	2023-07-06	19:18:22.614000	138.976	37.7682	75.5
Vespertilio sinensis	22	2023-07-06	19:18:30.652000	138.976	37.768	75.1
Vespertilio sinensis	23	2023-07-06	19:19:05.972000	138.98	37.7684	50.6
Vespertilio sinensis	23	2023-07-06	19:19:09.992000	138.979	37.7682	54.6
Vespertilio sinensis	23	2023-07-06	19:19:11.998000	138.979	37.7681	55.6
Vespertilio sinensis	23	2023-07-06	19:19:14.011000	138.979	37.768	56.7
Vespertilio sinensis	23	2023-07-06	19:19:20.030000	138.979	37.7678	58.2
Vespertilio sinensis	23	2023-07-06	19:19:22.046000	138.978	37.7677	58.6
Vespertilio sinensis	23	2023-07-06	19:19:24.057000	138.978	37.7677	59.2
Vespertilio sinensis	23	2023-07-06	19:19:26.067000	138.978	37.7677	59.9
Vespertilio sinensis	23	2023-07-06	19:19:30.076000	138.978	37.7675	61.3
Vespertilio sinensis	23	2023-07-06	19:19:36.108000	138.977	37.7673	63.9
Vespertilio sinensis	23	2023-07-06	19:19:40.125000	138.977	37.7672	63.9
Vespertilio sinensis	23	2023-07-06	19:19:42.130000	138.977	37.7671	64.6
Vespertilio sinensis	24	2023-07-06	19:21:20.176000	138.978	37.7747	53.3
Vespertilio sinensis	24	2023-07-06	19:21:22.183000	138.977	37.7746	52.3
Vespertilio sinensis	24	2023-07-06	19:21:24.194000	138.977	37.7746	52.4
Vespertilio sinensis	24	2023-07-06	19:21:28.221000	138.977	37.7744	51.5
Vespertilio sinensis	24	2023-07-06	19:21:30.240000	138.976	37.7743	50.5
Vespertilio sinensis	24	2023-07-06	19:21:42.301000	138.975	37.7738	45.4
Vespertilio sinensis	24	2023-07-06	19:21:50.344000	138.974	37.7734	39.6
Vespertilio sinensis	25	2023-07-06	19:22:07.478000	138.978	37.7745	42.9
Vespertilio sinensis	25	2023-07-06	19:22:09.490000	138.978	37.7745	41.5
Vespertilio sinensis	25	2023-07-06	19:22:11.496000	138.978	37.7744	41.9
Vespertilio sinensis	25	2023-07-06	19:22:25.557000	138.976	37.774	48
Vespertilio sinensis	25	2023-07-06	19:22:27.565000	138.976	37.7739	48.2
Vespertilio sinensis	25	2023-07-06	19:22:31.606000	138.976	37.7738	51.3
Vespertilio sinensis	25	2023-07-06	19:22:37.631000	138.975	37.7736	55.7
Vespertilio sinensis	25	2023-07-06	19:22:45.649000	138.974	37.7733	58.7
Vespertilio sinensis	25	2023-07-06	19:22:47.654000	138.974	37.7733	57.8
Vespertilio sinensis	25	2023-07-06	19:22:53.734000	138.974	37.773	55.1
Vespertilio sinensis	25	2023-07-06	19:22:57.814000	138.973	37.7729	55.5
Vespertilio sinensis	26	2023-07-06	19:23:11.399000	138.978	37.7743	40.4
Vespertilio sinensis	26	2023-07-06	19:23:13.412000	138.978	37.7743	40.6
Vespertilio sinensis	26	2023-07-06	19:23:17.493000	138.978	37.7742	40.6
Vespertilio sinensis	26	2023-07-06	19:23:21.506000	138.977	37.7742	41.4
Vespertilio sinensis	26	2023-07-06	19:23:23.517000	138.977	37.7742	41.3
Vespertilio sinensis	26	2023-07-06	19:23:27.572000	138.977	37.7742	43.1
Vespertilio sinensis	26	2023-07-06	19:23:31.610000	138.976	37.7743	44.2
Vespertilio sinensis	26	2023-07-06	19:23:33.618000	138.976	37.7743	44.4
Vespertilio sinensis	26	2023-07-06	19:23:35.626000	138.976	37.7743	45.7
Vespertilio sinensis	26	2023-07-06	19:23:39.637000	138.976	37.7743	46.7
Vespertilio sinensis	26	2023-07-06	19:23:41.642000	138.976	37.7743	47.2
Vespertilio sinensis	26	2023-07-06	19:23:43.651000	138.975	37.7743	47.6
Vespertilio sinensis	26	2023-07-06	19:23:49.723000	138.975	37.7744	50.4
Vespertilio sinensis	27	2023-07-06	19:24:25.432000	138.978	37.773	46.1
Vespertilio sinensis	27	2023-07-06	19:24:27.452000	138.978	37.7729	46.9
Vespertilio sinensis	27	2023-07-06	19:24:29.470000	138.978	37.7729	47.6
Vespertilio sinensis	27	2023-07-06	19:24:31.477000	138.978	37.7728	47.8
Vespertilio sinensis	27	2023-07-06	19:24:39.489000	138.978	37.7725	49.1
Vespertilio sinensis	27	2023-07-06	19:24:41.491000	138.978	37.7724	49.2
Vespertilio sinensis	27	2023-07-06	19:24:47.527000	138.977	37.7723	52.1
Vespertilio sinensis	27	2023-07-06	19:24:51.539000	138.977	37.7723	52.1
Vespertilio sinensis	27	2023-07-06	19:25:01.601000	138.976	37.7721	55.7
Vespertilio sinensis	27	2023-07-06	19:25:03.601000	138.976	37.7721	56.7
Vespertilio sinensis	27	2023-07-06	19:25:05.614000	138.976	37.772	57.8
Vespertilio sinensis	27	2023-07-06	19:25:11.638000	138.975	37.7719	60
Vespertilio sinensis	27	2023-07-06	19:25:15.659000	138.975	37.7718	62.2
Vespertilio sinensis	27	2023-07-06	19:25:19.676000	138.975	37.7718	64.4
Vespertilio sinensis	27	2023-07-06	19:25:21.680000	138.975	37.7717	65.5
Vespertilio sinensis	27	2023-07-06	19:25:23.682000	138.974	37.7717	66.7
Vespertilio sinensis	27	2023-07-06	19:25:25.700000	138.974	37.7716	67.4
Vespertilio sinensis	28	2023-07-06	19:26:06.477000	138.978	37.7732	44.3
Vespertilio sinensis	28	2023-07-06	19:26:12.492000	138.977	37.773	43.6
Vespertilio sinensis	28	2023-07-06	19:26:18.575000	138.977	37.7728	42.4
Vespertilio sinensis	28	2023-07-06	19:26:20.583000	138.976	37.7727	42.7
Vespertilio sinensis	28	2023-07-06	19:26:22.593000	138.976	37.7726	42.6
Vespertilio sinensis	28	2023-07-06	19:26:34.672000	138.975	37.7723	44.6
Vespertilio sinensis	28	2023-07-06	19:26:36.688000	138.975	37.7722	44.6
Vespertilio sinensis	28	2023-07-06	19:26:42.708000	138.974	37.772	44.1
Vespertilio sinensis	28	2023-07-06	19:26:48.728000	138.974	37.7718	44.3
Vespertilio sinensis	29	2023-07-06	19:27:09.721000	138.978	37.7741	43
Vespertilio sinensis	29	2023-07-06	19:27:13.737000	138.978	37.774	43.1
Vespertilio sinensis	29	2023-07-06	19:27:31.825000	138.976	37.7736	45.2
Vespertilio sinensis	29	2023-07-06	19:27:45.883000	138.975	37.773	48.1
Vespertilio sinensis	29	2023-07-06	19:27:47.892000	138.974	37.7729	48.2
Vespertilio sinensis	29	2023-07-06	19:27:57.994000	138.973	37.7725	46.5
Vespertilio sinensis	30	2023-07-06	19:28:20.788000	138.977	37.7739	56.8
Vespertilio sinensis	30	2023-07-06	19:28:22.795000	138.977	37.7739	56.9
Vespertilio sinensis	30	2023-07-06	19:28:24.798000	138.977	37.7739	57.6
Vespertilio sinensis	30	2023-07-06	19:28:38.884000	138.975	37.7738	61.4
Vespertilio sinensis	30	2023-07-06	19:28:40.888000	138.975	37.7738	61.9
Vespertilio sinensis	30	2023-07-06	19:28:48.910000	138.974	37.7738	62.3
Vespertilio sinensis	30	2023-07-06	19:28:50.921000	138.974	37.7738	62.6
Vespertilio sinensis	30	2023-07-06	19:28:54.928000	138.974	37.7737	63.6
Vespertilio sinensis	31	2023-07-06	19:29:29.099000	138.977	37.7722	36.9
Vespertilio sinensis	31	2023-07-06	19:29:33.120000	138.977	37.7721	35.2
Vespertilio sinensis	31	2023-07-06	19:29:35.124000	138.977	37.772	34.4
Vespertilio sinensis	31	2023-07-06	19:29:55.291000	138.975	37.7715	30.2
Vespertilio sinensis	32	2023-07-06	19:30:13.660000	138.978	37.7744	44.5
Vespertilio sinensis	32	2023-07-06	19:30:17.534000	138.977	37.7743	45.2
Vespertilio sinensis	32	2023-07-06	19:30:27.585000	138.977	37.774	47.4
Vespertilio sinensis	32	2023-07-06	19:30:45.779000	138.975	37.7735	46.6
Vespertilio sinensis	32	2023-07-06	19:30:47.794000	138.975	37.7734	47.1
Vespertilio sinensis	32	2023-07-06	19:30:49.804000	138.975	37.7733	47.3
Vespertilio sinensis	32	2023-07-06	19:30:53.840000	138.974	37.7732	47
Vespertilio sinensis	32	2023-07-06	19:30:55.849000	138.974	37.7731	47.2
Vespertilio sinensis	32	2023-07-06	19:31:01.878000	138.974	37.773	45.7
Vespertilio sinensis	32	2023-07-06	19:31:03.887000	138.973	37.7729	46.1
Vespertilio sinensis	32	2023-07-06	19:31:05.897000	138.973	37.7728	47
Vespertilio sinensis	33	2023-07-06	19:31:42.812000	138.978	37.7729	25.5
Vespertilio sinensis	33	2023-07-06	19:31:56.886000	138.976	37.7727	29
Vespertilio sinensis	33	2023-07-06	19:32:00.900000	138.976	37.7727	28.5
Vespertilio sinensis	33	2023-07-06	19:32:06.934000	138.975	37.7726	30.9
Vespertilio sinensis	33	2023-07-06	19:32:08.940000	138.975	37.7725	31.2
Vespertilio sinensis	35	2023-07-07	19:04:58.298000	138.977	37.768	62.9
Vespertilio sinensis	35	2023-07-07	19:05:00.314000	138.977	37.7679	65.4
Vespertilio sinensis	35	2023-07-07	19:05:02.327000	138.977	37.7679	68
Vespertilio sinensis	35	2023-07-07	19:05:04.339000	138.976	37.7678	69.6
Vespertilio sinensis	35	2023-07-07	19:05:06.348000	138.976	37.7677	70.6
Vespertilio sinensis	35	2023-07-07	19:05:10.375000	138.975	37.7675	73.4
Vespertilio sinensis	36	2023-07-07	19:05:52.640000	138.978	37.7678	51
Vespertilio sinensis	36	2023-07-07	19:05:54.640000	138.978	37.7678	52.9
Vespertilio sinensis	36	2023-07-07	19:05:56.657000	138.978	37.7677	56.5
Vespertilio sinensis	36	2023-07-07	19:05:58.675000	138.977	37.7676	58.4
Vespertilio sinensis	36	2023-07-07	19:06:00.686000	138.977	37.7675	60.6
Vespertilio sinensis	37	2023-07-07	19:06:51.174000	138.978	37.7688	61.5
Vespertilio sinensis	37	2023-07-07	19:06:57.207000	138.978	37.769	65.5
Vespertilio sinensis	37	2023-07-07	19:07:07.271000	138.978	37.7686	70.7
Vespertilio sinensis	37	2023-07-07	19:07:11.283000	138.979	37.7686	73.5
Vespertilio sinensis	37	2023-07-07	19:07:13.284000	138.979	37.7686	75.5
Vespertilio sinensis	37	2023-07-07	19:07:17.296000	138.979	37.7686	79.9
Vespertilio sinensis	37	2023-07-07	19:07:19.299000	138.979	37.7685	81.4
Vespertilio sinensis	37	2023-07-07	19:07:21.312000	138.979	37.7685	82.1
Vespertilio sinensis	37	2023-07-07	19:07:31.494000	138.978	37.7684	91.8
Vespertilio sinensis	37	2023-07-07	19:07:35.546000	138.978	37.7681	95.6
Vespertilio sinensis	37	2023-07-07	19:07:37.548000	138.978	37.7679	97.5
Vespertilio sinensis	37	2023-07-07	19:07:43.563000	138.977	37.7676	100.3
Vespertilio sinensis	37	2023-07-07	19:07:45.572000	138.977	37.7675	101.1
Vespertilio sinensis	37	2023-07-07	19:08:03.632000	138.976	37.7661	113.1
Vespertilio sinensis	38	2023-07-07	19:11:01.532000	138.98	37.7745	32.3
Vespertilio sinensis	38	2023-07-07	19:11:03.539000	138.98	37.7744	33.7
Vespertilio sinensis	38	2023-07-07	19:11:05.555000	138.979	37.7743	35.2
Vespertilio sinensis	38	2023-07-07	19:11:09.572000	138.979	37.7742	37.5
Vespertilio sinensis	38	2023-07-07	19:11:17.610000	138.978	37.7739	43.2
Vespertilio sinensis	38	2023-07-07	19:11:19.614000	138.978	37.7738	45.1
Vespertilio sinensis	38	2023-07-07	19:11:23.617000	138.977	37.7736	45.8
Vespertilio sinensis	38	2023-07-07	19:11:27.631000	138.977	37.7734	48.7
Vespertilio sinensis	38	2023-07-07	19:11:29.633000	138.977	37.7733	49.7
Vespertilio sinensis	38	2023-07-07	19:11:51.741000	138.974	37.7717	62.9
Vespertilio sinensis	39	2023-07-07	19:12:19.030000	138.978	37.7728	35.5
Vespertilio sinensis	39	2023-07-07	19:12:23.052000	138.978	37.7728	35.7
Vespertilio sinensis	39	2023-07-07	19:12:27.056000	138.977	37.7727	40
Vespertilio sinensis	39	2023-07-07	19:12:35.093000	138.976	37.7728	47.4
Vespertilio sinensis	39	2023-07-07	19:12:39.108000	138.976	37.7728	52.9
Vespertilio sinensis	40	2023-07-07	19:13:14.190000	138.98	37.7758	32.6
Vespertilio sinensis	40	2023-07-07	19:13:22.249000	138.979	37.7756	37.4
Vespertilio sinensis	40	2023-07-07	19:13:28.290000	138.978	37.7754	40.5
Vespertilio sinensis	40	2023-07-07	19:13:30.300000	138.978	37.7754	42.6
Vespertilio sinensis	40	2023-07-07	19:13:36.524000	138.977	37.7754	46.8
Vespertilio sinensis	40	2023-07-07	19:13:40.547000	138.977	37.7754	48.9
Vespertilio sinensis	40	2023-07-07	19:13:54.637000	138.975	37.775	57.5
Vespertilio sinensis	41	2023-07-07	19:14:59.833000	138.979	37.775	28.6
Vespertilio sinensis	41	2023-07-07	19:15:03.860000	138.979	37.7748	31.1
Vespertilio sinensis	41	2023-07-07	19:15:14.458000	138.978	37.7743	39.9
Vespertilio sinensis	41	2023-07-07	19:15:18.473000	138.977	37.7741	42.6
Vespertilio sinensis	41	2023-07-07	19:15:26.506000	138.976	37.7737	49.6
Vespertilio sinensis	42	2023-07-07	19:17:24.111000	138.979	37.7745	48.9
Vespertilio sinensis	42	2023-07-07	19:17:30.150000	138.978	37.774	54.4
Vespertilio sinensis	42	2023-07-07	19:17:32.152000	138.978	37.7739	55.8
Vespertilio sinensis	42	2023-07-07	19:17:38.207000	138.977	37.7737	60.7
Vespertilio sinensis	42	2023-07-07	19:17:46.243000	138.977	37.7734	66.6
Vespertilio sinensis	42	2023-07-07	19:17:52.262000	138.976	37.773	70.7
Vespertilio sinensis	42	2023-07-07	19:17:54.270000	138.976	37.773	72.3
Vespertilio sinensis	43	2023-07-07	19:21:50.379000	138.976	37.773	38.1
Vespertilio sinensis	43	2023-07-07	19:21:56.423000	138.975	37.7728	41.7
Vespertilio sinensis	43	2023-07-07	19:22:02.444000	138.975	37.7726	44.5
Vespertilio sinensis	43	2023-07-07	19:22:04.446000	138.975	37.7725	45.3
Vespertilio sinensis	43	2023-07-07	19:22:06.461000	138.975	37.7724	46.6
Vespertilio sinensis	43	2023-07-07	19:22:08.466000	138.974	37.7724	47.3
Vespertilio sinensis	44	2023-07-09	19:05:52.111000	138.98	37.768	29.5
Vespertilio sinensis	44	2023-07-09	19:06:02.159000	138.979	37.7683	39.3
Vespertilio sinensis	44	2023-07-09	19:06:04.158000	138.979	37.7684	40.6
Vespertilio sinensis	44	2023-07-09	19:06:18.238000	138.978	37.769	50.8
Vespertilio sinensis	44	2023-07-09	19:06:24.267000	138.978	37.7692	58.7
Vespertilio sinensis	44	2023-07-09	19:06:26.279000	138.978	37.7693	60.7
Vespertilio sinensis	44	2023-07-09	19:06:43.233000	138.977	37.7697	80.1
Vespertilio sinensis	45	2023-07-09	19:07:36.350000	138.979	37.7715	24.7
Vespertilio sinensis	45	2023-07-09	19:07:45.137000	138.979	37.7716	26.7
Vespertilio sinensis	45	2023-07-09	19:07:47.138000	138.978	37.7717	27.7
Vespertilio sinensis	45	2023-07-09	19:07:53.167000	138.978	37.7717	29.8
Vespertilio sinensis	45	2023-07-09	19:07:55.167000	138.978	37.7717	30
Vespertilio sinensis	45	2023-07-09	19:08:19.323000	138.976	37.7717	34.9
Vespertilio sinensis	45	2023-07-09	19:08:21.336000	138.976	37.7717	35.3
Vespertilio sinensis	45	2023-07-09	19:08:33.363000	138.976	37.7718	34.8
Vespertilio sinensis	45	2023-07-09	19:08:35.373000	138.976	37.7718	35.1
Vespertilio sinensis	46	2023-07-09	19:09:10.256000	138.978	37.7724	33.3
Vespertilio sinensis	46	2023-07-09	19:09:14.264000	138.978	37.7724	34.3
Vespertilio sinensis	46	2023-07-09	19:09:20.285000	138.977	37.7724	36.7
Vespertilio sinensis	47	2023-07-09	19:09:42.174000	138.979	37.7716	25.5
Vespertilio sinensis	47	2023-07-09	19:10:06.269000	138.978	37.7727	40.2
Vespertilio sinensis	47	2023-07-09	19:10:16.306000	138.977	37.7732	46
Vespertilio sinensis	48	2023-07-09	19:10:38.099000	138.979	37.7718	27.9
Vespertilio sinensis	48	2023-07-09	19:10:40.104000	138.979	37.7717	28.6
Vespertilio sinensis	48	2023-07-09	19:10:46.130000	138.978	37.7716	31.2
Vespertilio sinensis	48	2023-07-09	19:10:58.177000	138.977	37.7715	32.2
Vespertilio sinensis	48	2023-07-09	19:11:00.191000	138.977	37.7715	32.4
Vespertilio sinensis	48	2023-07-09	19:11:06.226000	138.976	37.7714	32.6
Vespertilio sinensis	48	2023-07-09	19:11:14.271000	138.976	37.7713	35.7
Vespertilio sinensis	48	2023-07-09	19:11:16.279000	138.976	37.7713	35.3
Vespertilio sinensis	48	2023-07-09	19:11:18.290000	138.975	37.7713	36.1
Vespertilio sinensis	49	2023-07-09	19:11:51.455000	138.98	37.7702	28.4
Vespertilio sinensis	49	2023-07-09	19:11:59.478000	138.979	37.7701	29.8
Vespertilio sinensis	49	2023-07-09	19:12:09.531000	138.978	37.77	31.5
Vespertilio sinensis	49	2023-07-09	19:12:11.547000	138.978	37.77	32.2
Vespertilio sinensis	49	2023-07-09	19:12:13.554000	138.978	37.77	31.1
Vespertilio sinensis	50	2023-07-09	19:12:49.806000	138.979	37.771	28.6
Vespertilio sinensis	50	2023-07-09	19:13:11.912000	138.977	37.7711	34.4
Vespertilio sinensis	50	2023-07-09	19:13:13.924000	138.977	37.7712	35.7
Vespertilio sinensis	50	2023-07-09	19:13:15.938000	138.977	37.7712	36.3
Vespertilio sinensis	50	2023-07-09	19:13:19.952000	138.976	37.7712	37
Vespertilio sinensis	50	2023-07-09	19:13:21.966000	138.976	37.7713	37.3
Vespertilio sinensis	50	2023-07-09	19:13:23.969000	138.976	37.7713	37.7
Vespertilio sinensis	50	2023-07-09	19:13:27.976000	138.975	37.7713	37
Vespertilio sinensis	51	2023-07-09	19:16:08.163000	138.979	37.7763	26.5
Vespertilio sinensis	51	2023-07-09	19:16:16.202000	138.979	37.7761	26.1
Vespertilio sinensis	51	2023-07-09	19:16:24.232000	138.978	37.776	27.7
Vespertilio sinensis	51	2023-07-09	19:16:26.242000	138.978	37.776	28.1
Vespertilio sinensis	51	2023-07-09	19:16:30.268000	138.978	37.776	27.9
Vespertilio sinensis	51	2023-07-09	19:16:44.339000	138.976	37.776	29.1
Vespertilio sinensis	51	2023-07-09	19:16:46.346000	138.976	37.776	29.2
Vespertilio sinensis	51	2023-07-09	19:16:50.358000	138.976	37.7759	30.1
Vespertilio sinensis	51	2023-07-09	19:16:52.373000	138.976	37.7759	30.7
Vespertilio sinensis	51	2023-07-09	19:16:54.374000	138.975	37.7759	30.4
Vespertilio sinensis	51	2023-07-09	19:17:02.418000	138.975	37.7758	32
Vespertilio sinensis	51	2023-07-09	19:17:04.420000	138.975	37.7758	32.3
Vespertilio sinensis	51	2023-07-09	19:17:06.419000	138.974	37.7758	32.2
Vespertilio sinensis	51	2023-07-09	19:17:08.420000	138.974	37.7757	31.9
Vespertilio sinensis	51	2023-07-09	19:17:10.423000	138.974	37.7757	32.4
Vespertilio sinensis	51	2023-07-09	19:17:12.428000	138.974	37.7756	32.4
Vespertilio sinensis	51	2023-07-09	19:17:22.457000	138.973	37.7755	33.2
Vespertilio sinensis	51	2023-07-09	19:17:24.473000	138.973	37.7754	33.8
Vespertilio sinensis	52	2023-07-09	19:19:58.791000	138.976	37.7757	20.4
Vespertilio sinensis	52	2023-07-09	19:20:02.810000	138.975	37.7757	22.2
Vespertilio sinensis	52	2023-07-09	19:20:13.185000	138.974	37.7756	28.6
Vespertilio sinensis	52	2023-07-09	19:20:19.208000	138.974	37.7755	29.1
Vespertilio sinensis	52	2023-07-09	19:20:21.222000	138.974	37.7755	30.3
Vespertilio sinensis	52	2023-07-09	19:20:23.225000	138.974	37.7755	30.1
Vespertilio sinensis	52	2023-07-09	19:20:25.234000	138.974	37.7754	29.9
Vespertilio sinensis	53	2023-07-09	19:23:57.941000	138.975	37.7755	17.7
Vespertilio sinensis	53	2023-07-09	19:24:01.957000	138.975	37.7755	15
Vespertilio sinensis	53	2023-07-09	19:24:05.980000	138.975	37.7754	15.3
Vespertilio sinensis	53	2023-07-09	19:24:09.993000	138.974	37.7753	16.1
Vespertilio sinensis	53	2023-07-09	19:24:14.011000	138.974	37.7752	14.4
Vespertilio sinensis	53	2023-07-09	19:24:16.019000	138.974	37.7751	14.9
Vespertilio sinensis	53	2023-07-09	19:24:18.024000	138.974	37.7751	15.2
Vespertilio sinensis	53	2023-07-09	19:24:20.038000	138.974	37.775	16.1
Vespertilio sinensis	53	2023-07-09	19:24:22.039000	138.974	37.7749	16.6
Vespertilio sinensis	53	2023-07-09	19:24:36.081000	138.973	37.7744	20.3
Vespertilio sinensis	54	2023-07-09	19:26:32.982000	138.978	37.7722	19.1
Vespertilio sinensis	54	2023-07-09	19:26:43.012000	138.978	37.7722	21.4
Vespertilio sinensis	54	2023-07-09	19:27:09.102000	138.977	37.7713	22.7
Vespertilio sinensis	54	2023-07-09	19:27:13.117000	138.977	37.7712	22
Vespertilio sinensis	54	2023-07-09	19:27:15.122000	138.976	37.7712	21.9
Vespertilio sinensis	55	2023-07-09	19:30:43.474000	138.978	37.7767	18.3
Vespertilio sinensis	55	2023-07-09	19:30:51.506000	138.978	37.7764	24.2
Vespertilio sinensis	55	2023-07-09	19:30:53.506000	138.979	37.7763	26.1
Vespertilio sinensis	55	2023-07-09	19:30:57.536000	138.979	37.7764	28
Vespertilio sinensis	55	2023-07-09	19:30:59.539000	138.979	37.7764	28.5
Vespertilio sinensis	55	2023-07-09	19:31:01.650000	138.98	37.7765	30.1
Vespertilio sinensis	55	2023-07-09	19:31:03.665000	138.98	37.7766	31.9
Vespertilio sinensis	55	2023-07-09	19:31:05.677000	138.98	37.7767	33.4
Vespertilio sinensis	55	2023-07-09	19:31:07.680000	138.981	37.7767	35.3
Vespertilio sinensis	55	2023-07-09	19:31:09.679000	138.981	37.7769	37.3
Vespertilio sinensis	55	2023-07-09	19:31:11.685000	138.981	37.777	38.1
Vespertilio sinensis	55	2023-07-09	19:31:13.693000	138.982	37.777	39.4
Vespertilio sinensis	55	2023-07-09	19:31:17.736000	138.982	37.7772	41.9
Vespertilio sinensis	55	2023-07-09	19:31:23.778000	138.983	37.7769	39.2
Vespertilio sinensis	55	2023-07-09	19:31:25.780000	138.983	37.7768	39.8
Vespertilio sinensis	55	2023-07-09	19:31:29.797000	138.983	37.7766	29.9
Vespertilio sinensis	55	2023-07-09	19:31:31.807000	138.983	37.7764	21.9
Vespertilio sinensis	55	2023-07-09	19:31:35.842000	138.983	37.7761	19.1
Vespertilio sinensis	55	2023-07-09	19:31:37.846000	138.983	37.776	21.6
Vespertilio sinensis	55	2023-07-09	19:31:39.860000	138.983	37.7759	23.3
Vespertilio sinensis	55	2023-07-09	19:31:41.864000	138.983	37.7758	20.4
Vespertilio sinensis	55	2023-07-09	19:31:45.938000	138.983	37.7756	11.2
Ardea alba	57	2023-07-03	18:42:58.606000	138.98	37.7717	13.5
Ardea alba	57	2023-07-03	18:43:00.612000	138.98	37.7716	15.7
Ardea alba	57	2023-07-03	18:43:02.619000	138.98	37.7713	15.2
Ardea alba	57	2023-07-03	18:43:06.627000	138.98	37.7708	16.3
Ardea alba	57	2023-07-03	18:43:10.650000	138.98	37.7704	15.7
Ardea alba	57	2023-07-03	18:43:12.668000	138.98	37.7701	16.9
Ardea alba	57	2023-07-03	18:43:14.680000	138.979	37.7699	16.6
Ardea alba	57	2023-07-03	18:43:16.697000	138.979	37.7697	17.4
Ardea alba	57	2023-07-03	18:43:18.706000	138.979	37.7695	17.4
Ardea alba	57	2023-07-03	18:43:20.710000	138.979	37.7692	18.5
Ardea alba	57	2023-07-03	18:43:22.714000	138.979	37.769	18.3
Ardea alba	57	2023-07-03	18:43:24.715000	138.979	37.7688	17.7
Ardea alba	57	2023-07-03	18:43:28.739000	138.979	37.7683	18.4
Ardea alba	57	2023-07-03	18:43:30.751000	138.979	37.768	18.7
Ardea alba	57	2023-07-03	18:43:34.758000	138.979	37.7675	21.6
Ardea cinerea	53	2023-07-03	18:45:53.216000	138.982	37.7652	19
Ardea cinerea	53	2023-07-03	18:45:55.223000	138.982	37.7653	18.6
Ardea cinerea	53	2023-07-03	18:45:57.240000	138.982	37.7654	19.1
Ardea cinerea	53	2023-07-03	18:46:01.256000	138.982	37.7657	19.1
Ardea cinerea	53	2023-07-03	18:46:03.276000	138.982	37.7658	19
Ardea cinerea	53	2023-07-03	18:46:05.297000	138.982	37.766	20.5
Ardea cinerea	53	2023-07-03	18:46:07.313000	138.982	37.7661	20.7
Ardea cinerea	53	2023-07-03	18:46:13.352000	138.982	37.7666	21.4
Ardea cinerea	53	2023-07-03	18:46:15.357000	138.981	37.7666	23.3
Ardea cinerea	53	2023-07-03	18:46:17.369000	138.981	37.7667	23.4
Ardea cinerea	53	2023-07-03	18:46:19.377000	138.981	37.7669	23.5
Ardea cinerea	53	2023-07-03	18:46:25.403000	138.981	37.7672	25.1
Ardea cinerea	53	2023-07-03	18:46:27.417000	138.981	37.7673	24.9
Ardea cinerea	53	2023-07-03	18:46:31.424000	138.981	37.7676	24.8
Ardea cinerea	53	2023-07-03	18:46:33.440000	138.981	37.7678	25.7
Ardea cinerea	53	2023-07-03	18:46:35.452000	138.981	37.7678	23.6
Ardea cinerea	53	2023-07-03	18:46:39.457000	138.981	37.7682	25.4
Ardea cinerea	53	2023-07-03	18:46:41.469000	138.981	37.7682	23.3
Ardea cinerea	53	2023-07-03	18:46:45.471000	138.98	37.7683	19
Ardea cinerea	53	2023-07-03	18:46:49.485000	138.98	37.7685	18.7
Ardea cinerea	53	2023-07-03	18:46:53.500000	138.98	37.7687	15.8
Ardea cinerea	53	2023-07-03	18:46:55.515000	138.98	37.7687	13.1
Ardea cinerea	53	2023-07-03	18:46:57.517000	138.98	37.7686	13.1
Ardea cinerea	53	2023-07-03	18:46:59.525000	138.98	37.7684	11.9
Ardea cinerea	53	2023-07-03	18:47:01.534000	138.98	37.7682	11.7
Ardea cinerea	53	2023-07-03	18:47:03.550000	138.98	37.7671	10.9
Ardea cinerea	54	2023-07-03	18:48:40.176000	138.974	37.7734	15.7
Ardea cinerea	54	2023-07-03	18:48:42.181000	138.974	37.7735	15.6
Ardea cinerea	54	2023-07-03	18:48:44.194000	138.974	37.7735	15.8
Ardea cinerea	54	2023-07-03	18:48:46.207000	138.974	37.7735	15.5
Ardea cinerea	54	2023-07-03	18:48:48.224000	138.973	37.7736	15.8
Ardea cinerea	54	2023-07-03	18:48:50.225000	138.973	37.7736	16.5
Ardea cinerea	54	2023-07-03	18:48:52.238000	138.973	37.7735	16.4
Ardea cinerea	54	2023-07-03	18:48:54.252000	138.973	37.7735	15.8
Ardea cinerea	54	2023-07-03	18:48:56.269000	138.973	37.7735	15.8
Ardea cinerea	54	2023-07-03	18:48:58.281000	138.972	37.7735	14.9
Ardea cinerea	54	2023-07-03	18:49:02.321000	138.972	37.7736	14.5
Ardea cinerea	54	2023-07-03	18:49:04.329000	138.972	37.7736	13.7
Ardea cinerea	54	2023-07-03	18:49:08.349000	138.971	37.7735	16.5
Ardea cinerea	54	2023-07-03	18:49:10.373000	138.971	37.7734	14.9
Ardea cinerea	54	2023-07-03	18:49:14.393000	138.971	37.7732	15.8
Ardea cinerea	54	2023-07-03	18:49:16.404000	138.97	37.773	15.8
Ardea cinerea	54	2023-07-03	18:49:18.416000	138.97	37.7729	15.4
Ardea cinerea	54	2023-07-03	18:49:22.431000	138.97	37.7727	16.7
Ardea cinerea	54	2023-07-03	18:49:24.435000	138.97	37.7726	13.2
Ardea cinerea	54	2023-07-03	18:49:26.451000	138.97	37.7726	13.4
Ardea cinerea	54	2023-07-03	18:49:28.461000	138.969	37.7724	12.8
Ardea cinerea	54	2023-07-03	18:49:30.472000	138.969	37.7723	13.5
Ardea cinerea	54	2023-07-03	18:49:32.477000	138.969	37.7722	12.6
Ardea cinerea	54	2023-07-03	18:49:36.493000	138.969	37.7718	12.4
Ardea cinerea	55	2023-07-03	19:05:58.927000	138.982	37.7697	17.2
Ardea cinerea	55	2023-07-03	19:06:00.938000	138.982	37.7694	16.4
Ardea cinerea	55	2023-07-03	19:06:02.953000	138.982	37.7692	16.4
Ardea cinerea	55	2023-07-03	19:06:04.956000	138.982	37.769	16
Ardea cinerea	55	2023-07-03	19:06:12.978000	138.982	37.768	15.7
Ardea cinerea	55	2023-07-03	19:06:17.068000	138.982	37.7676	15.9
Ardea cinerea	55	2023-07-03	19:06:19.144000	138.981	37.7673	16.4
Ardea cinerea	55	2023-07-03	19:06:21.154000	138.981	37.7671	16.5
Ardea cinerea	55	2023-07-03	19:06:23.161000	138.981	37.7668	17.4
Ardea cinerea	55	2023-07-03	19:06:25.187000	138.981	37.7665	16.7
Ardea cinerea	55	2023-07-03	19:06:27.198000	138.981	37.7666	17
Ardea cinerea	55	2023-07-03	19:06:29.210000	138.981	37.7666	19.2
Ardea cinerea	56	2023-07-03	19:18:57.041000	138.99	37.7766	42.3
Ardea cinerea	56	2023-07-03	19:18:59.106000	138.99	37.7765	41
Ardea cinerea	56	2023-07-03	19:19:01.133000	138.99	37.7763	40.2
Ardea cinerea	56	2023-07-03	19:19:03.145000	138.99	37.7762	38.7
Ardea cinerea	56	2023-07-03	19:19:05.151000	138.989	37.7761	37.4
Ardea cinerea	56	2023-07-03	19:19:11.252000	138.989	37.7757	35.7
Ardea cinerea	56	2023-07-03	19:19:13.265000	138.989	37.7756	35.4
Ardea cinerea	56	2023-07-03	19:19:15.286000	138.989	37.7755	35.6
Ardea cinerea	56	2023-07-03	19:19:17.295000	138.988	37.7754	35.6
Ardea cinerea	56	2023-07-03	19:19:19.299000	138.988	37.7753	36.2
Ardea cinerea	56	2023-07-03	19:19:21.315000	138.988	37.7752	35.7
Ardea cinerea	56	2023-07-03	19:19:23.321000	138.988	37.7751	34.8
Ardea cinerea	56	2023-07-03	19:19:25.337000	138.988	37.775	35.1
Ardea cinerea	56	2023-07-03	19:19:27.351000	138.987	37.7748	35.7
Ardea cinerea	56	2023-07-03	19:19:29.361000	138.987	37.7748	35.3
Ardea cinerea	56	2023-07-03	19:19:31.373000	138.987	37.7747	35
Ardea cinerea	56	2023-07-03	19:19:33.376000	138.987	37.7746	35.6
Ardea cinerea	56	2023-07-03	19:19:37.405000	138.986	37.7744	36.3
Ardea cinerea	56	2023-07-03	19:19:39.415000	138.986	37.7743	37.1
Ardea cinerea	56	2023-07-03	19:19:41.420000	138.986	37.7742	37
Ardea cinerea	56	2023-07-03	19:19:43.430000	138.986	37.7741	35.8
Ardea cinerea	56	2023-07-03	19:19:45.440000	138.986	37.7739	36.9
Ardea cinerea	56	2023-07-03	19:19:47.464000	138.986	37.7738	37.4
Ardea cinerea	56	2023-07-03	19:19:49.478000	138.985	37.7736	36.2
Ardea cinerea	56	2023-07-03	19:19:51.486000	138.985	37.7735	37.6
Ardea cinerea	56	2023-07-03	19:19:53.498000	138.985	37.7734	37.4
Ardea cinerea	56	2023-07-03	19:19:55.502000	138.985	37.7733	37.7
Ardea cinerea	56	2023-07-03	19:19:57.515000	138.985	37.7732	38.7
Ardea cinerea	56	2023-07-03	19:19:59.520000	138.984	37.7732	37.8
Ardea cinerea	56	2023-07-03	19:20:01.521000	138.984	37.773	38
Ardea cinerea	56	2023-07-03	19:20:05.532000	138.984	37.7729	39.9
Ardea cinerea	56	2023-07-03	19:20:07.532000	138.984	37.7728	39.8
Ardea cinerea	56	2023-07-03	19:20:09.532000	138.983	37.7727	39.6
Ardea cinerea	56	2023-07-03	19:20:15.548000	138.983	37.7722	39.7
Ardea cinerea	56	2023-07-03	19:20:17.565000	138.983	37.7721	39.4
Ardea cinerea	56	2023-07-03	19:20:19.579000	138.983	37.772	39.4
Ardea cinerea	56	2023-07-03	19:20:21.579000	138.983	37.7718	38.5
Ardea cinerea	56	2023-07-03	19:20:23.593000	138.982	37.7716	38.3
Ardea cinerea	56	2023-07-03	19:20:25.598000	138.982	37.7715	39.6
Ardea cinerea	56	2023-07-03	19:20:27.609000	138.982	37.7714	40.5
Ardea cinerea	56	2023-07-03	19:20:29.620000	138.982	37.7712	39.7
Ardea cinerea	56	2023-07-03	19:20:31.632000	138.982	37.771	39.9
Ardea cinerea	56	2023-07-03	19:20:33.636000	138.982	37.7709	41.3
Ardea cinerea	56	2023-07-03	19:20:35.643000	138.981	37.7707	40.9
Ardea cinerea	56	2023-07-03	19:20:37.653000	138.981	37.7706	40.9
Ardea cinerea	56	2023-07-03	19:20:39.664000	138.981	37.7704	38.6
Ardea cinerea	56	2023-07-03	19:20:41.665000	138.981	37.7702	40.6
Ardea cinerea	56	2023-07-03	19:20:43.675000	138.981	37.7699	41.6
Ardea cinerea	56	2023-07-03	19:20:45.690000	138.981	37.7698	42.6
Ardea cinerea	56	2023-07-03	19:20:47.707000	138.981	37.7696	41.1
Ardea cinerea	56	2023-07-03	19:20:49.709000	138.981	37.7694	40.6
Ardea cinerea	56	2023-07-03	19:20:51.714000	138.981	37.7692	40.4
Ardea cinerea	56	2023-07-03	19:20:55.733000	138.981	37.7688	40.3
Ardea cinerea	56	2023-07-03	19:20:57.746000	138.98	37.7686	42.4
Ardea cinerea	56	2023-07-03	19:20:59.751000	138.98	37.7684	43.2
Ardea cinerea	56	2023-07-03	19:21:01.763000	138.98	37.7683	41.9
Ardea cinerea	56	2023-07-03	19:21:03.777000	138.98	37.7681	43
Ardea cinerea	56	2023-07-03	19:21:17.822000	138.98	37.7667	45.1
Ardea cinerea	56	2023-07-03	19:21:19.835000	138.98	37.7664	44.8
Ardea cinerea	56	2023-07-03	19:21:23.839000	138.98	37.766	45.6
Ardea cinerea	56	2023-07-03	19:21:25.841000	138.979	37.7659	46.5
Ardea cinerea	56	2023-07-03	19:21:27.846000	138.979	37.7657	45.7
Ardea cinerea	56	2023-07-03	19:21:35.862000	138.979	37.765	45.9
Ardea cinerea	56	2023-07-03	19:21:43.930000	138.979	37.7642	43.3
Ardea cinerea	56	2023-07-03	19:21:49.964000	138.978	37.7637	44.2
Ardea alba	65	2023-07-04	18:19:54.364000	138.985	37.7692	31.7
Ardea alba	65	2023-07-04	18:19:56.389000	138.985	37.7693	30.9
Ardea alba	65	2023-07-04	18:20:02.415000	138.985	37.7698	27
Ardea alba	65	2023-07-04	18:20:04.433000	138.985	37.77	28.8
Ardea alba	65	2023-07-04	18:20:06.451000	138.985	37.7701	27.4
Ardea alba	65	2023-07-04	18:20:08.464000	138.985	37.7703	26.9
Ardea alba	65	2023-07-04	18:20:10.469000	138.985	37.7704	26.5
Ardea alba	65	2023-07-04	18:20:12.485000	138.985	37.7706	26.1
Ardea alba	65	2023-07-04	18:20:14.486000	138.985	37.7707	25.9
Ardea alba	65	2023-07-04	18:20:16.491000	138.985	37.7708	26.2
Ardea alba	65	2023-07-04	18:20:18.495000	138.985	37.771	25.5
Ardea alba	65	2023-07-04	18:20:20.505000	138.985	37.771	24.7
Ardea alba	65	2023-07-04	18:20:22.505000	138.985	37.7711	24.4
Ardea alba	65	2023-07-04	18:20:24.510000	138.985	37.7712	22.6
Ardea alba	65	2023-07-04	18:20:28.522000	138.985	37.7714	24
Ardea alba	65	2023-07-04	18:20:30.531000	138.985	37.7715	24.7
Ardea alba	65	2023-07-04	18:20:32.539000	138.986	37.7716	24.9
Ardea alba	65	2023-07-04	18:20:34.551000	138.986	37.7717	23.9
Ardea alba	65	2023-07-04	18:20:36.560000	138.986	37.7718	24.5
Ardea alba	65	2023-07-04	18:20:38.572000	138.986	37.7718	24.1
Ardea alba	65	2023-07-04	18:20:40.579000	138.986	37.7719	23.5
Ardea alba	65	2023-07-04	18:20:46.599000	138.987	37.772	22.6
Ardea cinerea	82	2023-07-05	18:09:44.498000	138.981	37.7662	25.3
Ardea cinerea	82	2023-07-05	18:09:46.500000	138.981	37.7663	24.8
Ardea cinerea	82	2023-07-05	18:09:48.512000	138.98	37.7664	25
Ardea cinerea	82	2023-07-05	18:09:50.516000	138.98	37.7665	23.9
Ardea cinerea	82	2023-07-05	18:09:54.540000	138.98	37.7668	28.5
Ardea cinerea	82	2023-07-05	18:09:56.549000	138.98	37.7671	25.2
Ardea cinerea	82	2023-07-05	18:09:58.556000	138.98	37.7672	26.2
Ardea cinerea	82	2023-07-05	18:10:02.566000	138.98	37.7675	29.4
Ardea cinerea	82	2023-07-05	18:10:04.581000	138.98	37.7677	30.8
Ardea cinerea	82	2023-07-05	18:10:10.886000	138.98	37.7684	27.7
Ardea cinerea	82	2023-07-05	18:10:13.012000	138.98	37.7686	27.2
Ardea cinerea	82	2023-07-05	18:10:15.023000	138.98	37.7688	27.4
Ardea cinerea	82	2023-07-05	18:10:19.035000	138.98	37.7692	25.7
Ardea cinerea	82	2023-07-05	18:10:21.038000	138.98	37.7695	22.5
Ardea cinerea	82	2023-07-05	18:10:23.051000	138.98	37.7697	25.7
Ardea cinerea	82	2023-07-05	18:10:25.058000	138.98	37.77	25
Ardea cinerea	82	2023-07-05	18:10:27.063000	138.98	37.7702	22.9
Ardea cinerea	82	2023-07-05	18:10:29.063000	138.98	37.7704	24.3
Ardea cinerea	82	2023-07-05	18:10:31.074000	138.98	37.7707	23.9
Ardea cinerea	82	2023-07-05	18:10:33.085000	138.98	37.7709	22.8
Ardea cinerea	82	2023-07-05	18:10:37.092000	138.98	37.7713	21
Ardea cinerea	82	2023-07-05	18:10:39.092000	138.98	37.7716	22.6
Ardea cinerea	82	2023-07-05	18:10:41.106000	138.98	37.7718	22.8
Ardea cinerea	82	2023-07-05	18:10:43.109000	138.98	37.772	23.1
Ardea cinerea	82	2023-07-05	18:10:45.113000	138.98	37.7722	22.8
Ardea cinerea	82	2023-07-05	18:10:47.113000	138.979	37.7724	22.2
Ardea cinerea	82	2023-07-05	18:10:49.119000	138.979	37.7726	22.7
Ardea cinerea	82	2023-07-05	18:10:51.120000	138.979	37.7729	22.4
Ardea cinerea	82	2023-07-05	18:10:53.132000	138.979	37.7731	21.2
Ardea cinerea	82	2023-07-05	18:10:55.150000	138.979	37.7733	18.7
Ardea cinerea	82	2023-07-05	18:10:59.162000	138.979	37.7738	19.7
Ardea cinerea	82	2023-07-05	18:11:01.162000	138.979	37.774	19.7
Ardea cinerea	82	2023-07-05	18:11:03.915000	138.979	37.7742	16.4
Ardea cinerea	82	2023-07-05	18:11:05.915000	138.979	37.7743	14.9
Ardea cinerea	82	2023-07-05	18:11:07.923000	138.98	37.7745	17
Ardea cinerea	82	2023-07-05	18:11:09.923000	138.98	37.7746	14.4
Ardea cinerea	82	2023-07-05	18:11:11.934000	138.98	37.7748	14.4
Ardea cinerea	82	2023-07-05	18:11:13.946000	138.98	37.775	13.8
Ardea cinerea	82	2023-07-05	18:11:17.954000	138.98	37.7753	12.5
Ardea cinerea	82	2023-07-05	18:11:19.968000	138.98	37.7755	13.6
Ardea cinerea	82	2023-07-05	18:11:21.980000	138.98	37.7756	13.6
Ardea cinerea	82	2023-07-05	18:11:23.982000	138.98	37.7758	13
Ardea cinerea	82	2023-07-05	18:11:25.987000	138.98	37.776	12.5
Ardea cinerea	82	2023-07-05	18:11:27.989000	138.98	37.7762	12.6
Ardea cinerea	82	2023-07-05	18:11:30.005000	138.98	37.7764	13.8
Ardea cinerea	82	2023-07-05	18:11:32.008000	138.98	37.7765	13
Ardea cinerea	82	2023-07-05	18:11:34.017000	138.98	37.7767	13.8
Ardea cinerea	82	2023-07-05	18:11:36.023000	138.98	37.7768	13.2
Ardea cinerea	82	2023-07-05	18:11:38.037000	138.98	37.777	13.7
Ardea cinerea	82	2023-07-05	18:11:40.039000	138.98	37.7772	13.9
Ardea cinerea	82	2023-07-05	18:11:42.040000	138.98	37.7774	15.4
Ardea cinerea	82	2023-07-05	18:11:44.046000	138.98	37.7776	14.2
Ardea cinerea	82	2023-07-05	18:11:46.062000	138.98	37.7778	14.4
Ardea cinerea	82	2023-07-05	18:11:50.074000	138.981	37.7782	14
Ardea cinerea	82	2023-07-05	18:11:52.085000	138.981	37.7784	15.3
Ardea cinerea	82	2023-07-05	18:11:54.087000	138.981	37.7786	14
Ardea cinerea	82	2023-07-05	18:11:56.102000	138.981	37.7788	14.3
Ardea cinerea	82	2023-07-05	18:11:58.109000	138.981	37.779	15.4
Ardea cinerea	82	2023-07-05	18:12:00.110000	138.981	37.7792	15.2
Ardea cinerea	82	2023-07-05	18:12:06.113000	138.981	37.7798	14.8
Ardea cinerea	82	2023-07-05	18:12:08.120000	138.981	37.78	16.1
Ardea cinerea	82	2023-07-05	18:12:10.131000	138.981	37.7802	15.5
Ardea cinerea	79	2023-07-05	18:14:42.396000	138.982	37.7653	28.5
Ardea cinerea	79	2023-07-05	18:14:44.408000	138.982	37.7655	30.4
Ardea cinerea	79	2023-07-05	18:14:46.439000	138.982	37.7657	30.8
Ardea cinerea	79	2023-07-05	18:14:48.473000	138.982	37.7659	31.1
Ardea cinerea	79	2023-07-05	18:14:50.495000	138.982	37.766	34.9
Ardea cinerea	79	2023-07-05	18:14:52.505000	138.982	37.7663	34.2
Ardea cinerea	79	2023-07-05	18:14:54.505000	138.982	37.7664	33.6
Ardea cinerea	79	2023-07-05	18:15:00.523000	138.982	37.7671	33.9
Ardea cinerea	79	2023-07-05	18:15:02.523000	138.982	37.7673	34.7
Ardea cinerea	79	2023-07-05	18:15:04.532000	138.982	37.7675	34
Ardea cinerea	79	2023-07-05	18:15:06.547000	138.982	37.7677	35
Ardea cinerea	79	2023-07-05	18:15:08.560000	138.981	37.768	34.5
Ardea cinerea	79	2023-07-05	18:15:10.564000	138.981	37.7682	35
Ardea cinerea	79	2023-07-05	18:15:12.569000	138.981	37.7684	33.5
Ardea cinerea	79	2023-07-05	18:15:14.592000	138.981	37.7686	33.6
Ardea cinerea	79	2023-07-05	18:15:16.595000	138.981	37.7689	33.3
Ardea cinerea	79	2023-07-05	18:15:18.601000	138.981	37.7691	32.1
Ardea cinerea	79	2023-07-05	18:15:20.613000	138.981	37.7693	31.5
Ardea cinerea	79	2023-07-05	18:15:22.616000	138.981	37.7695	28.4
Ardea cinerea	79	2023-07-05	18:15:24.617000	138.981	37.7697	29
Ardea cinerea	79	2023-07-05	18:15:26.625000	138.981	37.7698	28
Ardea cinerea	79	2023-07-05	18:15:28.633000	138.981	37.7701	28
Ardea cinerea	79	2023-07-05	18:15:30.635000	138.981	37.7702	26.3
Ardea cinerea	79	2023-07-05	18:15:32.639000	138.981	37.7705	27
Ardea cinerea	79	2023-07-05	18:15:34.651000	138.981	37.7706	26.3
Ardea cinerea	79	2023-07-05	18:15:36.666000	138.981	37.7709	26.3
Ardea cinerea	79	2023-07-05	18:15:38.679000	138.981	37.7711	24
Ardea cinerea	79	2023-07-05	18:15:42.691000	138.981	37.7715	21.2
Ardea cinerea	79	2023-07-05	18:15:44.700000	138.981	37.7716	21.8
Ardea cinerea	79	2023-07-05	18:15:46.725000	138.981	37.7718	20.3
Ardea cinerea	79	2023-07-05	18:15:48.732000	138.981	37.772	19.3
Ardea cinerea	79	2023-07-05	18:15:50.738000	138.981	37.7723	19
Ardea cinerea	79	2023-07-05	18:15:52.747000	138.981	37.7724	18.1
Ardea cinerea	79	2023-07-05	18:15:54.748000	138.981	37.7726	18.2
Ardea cinerea	79	2023-07-05	18:15:56.750000	138.981	37.7728	18.5
Ardea cinerea	79	2023-07-05	18:15:58.755000	138.981	37.773	16
Ardea cinerea	79	2023-07-05	18:16:00.768000	138.981	37.7731	13.9
Ardea cinerea	80	2023-07-05	18:19:00.091000	138.981	37.7691	30.5
Ardea cinerea	80	2023-07-05	18:19:02.102000	138.981	37.7693	28.3
Ardea cinerea	80	2023-07-05	18:19:04.119000	138.98	37.7695	25.2
Ardea cinerea	80	2023-07-05	18:19:06.135000	138.98	37.7697	28.3
Ardea cinerea	80	2023-07-05	18:19:08.143000	138.98	37.7698	27.1
Ardea cinerea	80	2023-07-05	18:19:10.157000	138.98	37.7699	25.2
Ardea cinerea	80	2023-07-05	18:19:12.173000	138.979	37.7701	22.8
Ardea cinerea	80	2023-07-05	18:19:14.185000	138.979	37.7703	22.1
Ardea cinerea	80	2023-07-05	18:19:16.187000	138.979	37.7704	20.2
Ardea cinerea	80	2023-07-05	18:19:18.193000	138.979	37.7706	18.9
Ardea cinerea	81	2023-07-05	18:19:58.460000	138.979	37.768	22.6
Ardea cinerea	81	2023-07-05	18:20:02.490000	138.98	37.7679	29.8
Ardea cinerea	81	2023-07-05	18:20:04.492000	138.98	37.7678	29.7
Ardea cinerea	81	2023-07-05	18:20:06.504000	138.98	37.7677	30.8
Ardea cinerea	81	2023-07-05	18:20:08.965000	138.98	37.7676	32.1
Ardea cinerea	81	2023-07-05	18:20:10.974000	138.98	37.7675	33.2
Ardea cinerea	81	2023-07-05	18:20:12.985000	138.98	37.7673	33.3
Ardea cinerea	81	2023-07-05	18:20:14.992000	138.98	37.7672	32.9
Ardea cinerea	81	2023-07-05	18:20:16.994000	138.981	37.767	33.6
Ardea cinerea	81	2023-07-05	18:20:19.004000	138.981	37.767	34
Ardea cinerea	81	2023-07-05	18:20:21.009000	138.981	37.7668	33.8
Ardea cinerea	81	2023-07-05	18:20:23.019000	138.981	37.7666	35
Ardea cinerea	81	2023-07-05	18:20:25.027000	138.981	37.7665	36.1
Ardea cinerea	81	2023-07-05	18:20:35.045000	138.981	37.7654	36.9
Ardea cinerea	81	2023-07-05	18:20:37.047000	138.981	37.7652	34.8
Ardea cinerea	81	2023-07-05	18:20:51.095000	138.981	37.7636	33.4
Ardea cinerea	81	2023-07-05	18:20:53.101000	138.981	37.7634	30.2
Ardea alba	106	2023-07-06	17:10:46.598000	138.969	37.7672	32.7
Ardea alba	106	2023-07-06	17:10:48.600000	138.969	37.7675	32.5
Ardea alba	106	2023-07-06	17:10:50.605000	138.969	37.7677	34.3
Ardea alba	106	2023-07-06	17:11:10.694000	138.97	37.7702	26.4
Ardea alba	106	2023-07-06	17:11:12.697000	138.97	37.7705	28
Ardea alba	106	2023-07-06	17:11:16.709000	138.97	37.7709	28.9
Ardea alba	106	2023-07-06	17:11:20.716000	138.97	37.7715	27.7
Ardea alba	106	2023-07-06	17:11:22.720000	138.97	37.7717	28.8
Ardea alba	106	2023-07-06	17:11:24.741000	138.97	37.7719	29.7
Ardea alba	106	2023-07-06	17:11:26.763000	138.97	37.7721	32
Ardea alba	106	2023-07-06	17:11:28.777000	138.97	37.7723	31
Ardea alba	106	2023-07-06	17:11:30.788000	138.97	37.7725	31.2
Ardea alba	106	2023-07-06	17:11:34.802000	138.97	37.773	31.3
Ardea alba	106	2023-07-06	17:11:36.819000	138.97	37.7732	25.8
Ardea alba	106	2023-07-06	17:11:40.835000	138.97	37.7736	27.1
Ardea alba	106	2023-07-06	17:11:42.835000	138.97	37.7738	28.6
Ardea alba	106	2023-07-06	17:11:44.838000	138.97	37.774	29
Ardea alba	106	2023-07-06	17:11:46.853000	138.969	37.7742	29.7
Ardea alba	106	2023-07-06	17:11:48.862000	138.969	37.7744	31.5
Ardea alba	106	2023-07-06	17:11:50.871000	138.969	37.7746	29.4
Ardea alba	106	2023-07-06	17:11:52.872000	138.969	37.7749	30.3
Ardea alba	106	2023-07-06	17:11:54.885000	138.969	37.7751	29.9
Ardea alba	106	2023-07-06	17:11:56.891000	138.969	37.7753	30.5
Ardea alba	106	2023-07-06	17:11:58.905000	138.969	37.7754	29.1
Ardea alba	106	2023-07-06	17:12:00.917000	138.969	37.7756	30.3
Ardea alba	106	2023-07-06	17:12:04.942000	138.969	37.7759	25.9
Ardea alba	106	2023-07-06	17:12:06.949000	138.969	37.7761	22.5
Ardea alba	106	2023-07-06	17:12:12.960000	138.969	37.7764	20
Ardea alba	106	2023-07-06	17:12:18.979000	138.968	37.7766	18.3
Ardea alba	106	2023-07-06	17:12:20.988000	138.968	37.7767	15.2
Ardea cinerea	102	2023-07-06	17:17:49.590000	138.983	37.7737	38.7
Ardea cinerea	102	2023-07-06	17:17:51.592000	138.982	37.7738	40.6
Ardea cinerea	102	2023-07-06	17:17:53.600000	138.982	37.7739	40.4
Ardea cinerea	102	2023-07-06	17:17:55.606000	138.982	37.7741	37.8
Ardea cinerea	102	2023-07-06	17:17:57.609000	138.982	37.7742	36.1
Ardea cinerea	102	2023-07-06	17:17:59.610000	138.982	37.7744	35.6
Ardea cinerea	102	2023-07-06	17:18:01.625000	138.982	37.7745	34.3
Ardea cinerea	102	2023-07-06	17:18:03.640000	138.982	37.7746	31
Ardea cinerea	102	2023-07-06	17:18:05.642000	138.982	37.7748	28.3
Ardea cinerea	102	2023-07-06	17:18:07.647000	138.981	37.7749	28.2
Ardea cinerea	102	2023-07-06	17:18:09.654000	138.981	37.7749	27.5
Ardea cinerea	102	2023-07-06	17:18:11.678000	138.981	37.7749	28.1
Ardea cinerea	102	2023-07-06	17:18:15.718000	138.981	37.7749	23.9
Ardea cinerea	102	2023-07-06	17:18:17.743000	138.981	37.7749	21.1
Ardea cinerea	102	2023-07-06	17:18:19.757000	138.98	37.775	19.7
Ardea cinerea	102	2023-07-06	17:18:23.776000	138.98	37.7751	17.1
Ardea cinerea	102	2023-07-06	17:18:27.787000	138.98	37.7752	15
Ardea cinerea	102	2023-07-06	17:18:29.798000	138.98	37.7754	14
Ardea cinerea	102	2023-07-06	17:18:31.814000	138.98	37.7754	12.8
Ardea cinerea	102	2023-07-06	17:18:33.815000	138.98	37.7756	12.8
Ardea cinerea	102	2023-07-06	17:18:35.825000	138.98	37.7758	11.4
Ardea cinerea	102	2023-07-06	17:18:37.833000	138.98	37.7761	10.9
Ardea cinerea	102	2023-07-06	17:18:39.843000	138.979	37.7763	10.6
Ardea cinerea	102	2023-07-06	17:18:41.857000	138.979	37.7765	11.4
Ardea cinerea	102	2023-07-06	17:18:43.867000	138.979	37.7767	13.9
Ardea cinerea	102	2023-07-06	17:18:45.885000	138.979	37.7768	15.6
Ardea cinerea	102	2023-07-06	17:18:47.889000	138.979	37.777	16.9
Ardea cinerea	102	2023-07-06	17:18:49.902000	138.979	37.7772	16.7
Ardea cinerea	102	2023-07-06	17:18:51.903000	138.979	37.7775	15.5
Ardea cinerea	102	2023-07-06	17:18:53.919000	138.98	37.7777	15.2
Ardea cinerea	102	2023-07-06	17:18:55.937000	138.98	37.7779	13.6
Ardea cinerea	102	2023-07-06	17:18:57.954000	138.98	37.7781	10.8
Ardea cinerea	102	2023-07-06	17:18:59.970000	138.98	37.7784	11.3
Ardea cinerea	102	2023-07-06	17:19:01.981000	138.98	37.7786	12.7
Ardea cinerea	102	2023-07-06	17:19:03.988000	138.98	37.7788	15.1
Ardea cinerea	102	2023-07-06	17:19:12.006000	138.979	37.7796	13.8
Ardea cinerea	102	2023-07-06	17:19:14.018000	138.979	37.7798	13.7
Ardea cinerea	102	2023-07-06	17:19:20.038000	138.979	37.7804	12
Ardea alba	107	2023-07-06	17:20:56.518000	138.983	37.7718	55.6
Ardea alba	107	2023-07-06	17:20:58.529000	138.983	37.772	57.6
Ardea alba	107	2023-07-06	17:21:00.543000	138.984	37.7722	59.4
Ardea alba	107	2023-07-06	17:21:02.553000	138.984	37.7723	59.9
Ardea alba	107	2023-07-06	17:21:04.560000	138.984	37.7725	61.8
Ardea alba	107	2023-07-06	17:21:06.571000	138.984	37.7727	65.5
Ardea alba	107	2023-07-06	17:21:08.578000	138.984	37.7729	68.2
Ardea alba	107	2023-07-06	17:21:10.591000	138.984	37.773	70.4
Ardea alba	107	2023-07-06	17:21:14.756000	138.985	37.7733	72.6
Ardea alba	107	2023-07-06	17:21:16.771000	138.985	37.7735	72.6
Ardea alba	107	2023-07-06	17:21:20.824000	138.986	37.7738	72.3
Ardea alba	107	2023-07-06	17:21:26.847000	138.987	37.7742	72.9
Ardea alba	107	2023-07-06	17:21:28.854000	138.987	37.7744	73.4
Ardea alba	107	2023-07-06	17:21:32.875000	138.987	37.7747	73.2
Ardea alba	107	2023-07-06	17:21:34.882000	138.988	37.7749	72
Ardea alba	107	2023-07-06	17:21:42.925000	138.989	37.7755	71.7
Ardea alba	107	2023-07-06	17:21:44.925000	138.989	37.7756	72.6
Ardea alba	107	2023-07-06	17:21:46.930000	138.989	37.7758	71.4
Ardea alba	107	2023-07-06	17:21:48.942000	138.989	37.776	71.5
Ardea alba	107	2023-07-06	17:21:50.948000	138.989	37.7762	71.4
Ardea alba	107	2023-07-06	17:21:52.960000	138.99	37.7764	68.9
Ardea alba	107	2023-07-06	17:21:54.969000	138.99	37.7766	68.7
Ardea alba	107	2023-07-06	17:21:56.975000	138.99	37.7768	66.3
Ardea alba	107	2023-07-06	17:21:58.983000	138.99	37.777	67.3
Ardea alba	107	2023-07-06	17:22:02.996000	138.991	37.7774	65.2
Ardea alba	107	2023-07-06	17:22:05.016000	138.991	37.7777	64.3
Ardea alba	107	2023-07-06	17:22:11.058000	138.991	37.7783	69.3
Ardea alba	107	2023-07-06	17:22:13.067000	138.991	37.7784	66.1
Ardea alba	107	2023-07-06	17:22:15.083000	138.992	37.7786	65.5
Ardea alba	107	2023-07-06	17:22:17.086000	138.992	37.7788	66.1
Ardea alba	107	2023-07-06	17:22:19.094000	138.992	37.779	66.5
Ardea alba	107	2023-07-06	17:22:21.107000	138.992	37.7792	66.6
Ardea alba	107	2023-07-06	17:22:23.114000	138.992	37.7794	63.6
Ardea alba	107	2023-07-06	17:22:25.129000	138.993	37.7797	62.3
Ardea alba	107	2023-07-06	17:22:27.138000	138.993	37.7798	60.9
Ardea alba	107	2023-07-06	17:22:29.152000	138.993	37.7801	59.8
Ardea alba	107	2023-07-06	17:22:31.177000	138.993	37.7803	59.2
Ardea alba	107	2023-07-06	17:22:33.185000	138.993	37.7805	60.3
Ardea alba	107	2023-07-06	17:22:35.187000	138.994	37.7807	59.3
Ardea alba	107	2023-07-06	17:22:39.205000	138.994	37.7811	60.2
Ardea alba	107	2023-07-06	17:22:41.216000	138.994	37.7813	61
Ardea alba	107	2023-07-06	17:22:43.219000	138.994	37.7815	61.6
Ardea alba	107	2023-07-06	17:22:45.233000	138.994	37.7817	62.1
Ardea alba	107	2023-07-06	17:22:47.244000	138.994	37.7819	60.9
Ardea alba	107	2023-07-06	17:22:49.256000	138.994	37.7822	59.2
Ardea alba	107	2023-07-06	17:22:57.291000	138.995	37.7831	53.8
Ardea alba	107	2023-07-06	17:23:03.523000	138.995	37.7838	54.7
Ardea alba	107	2023-07-06	17:23:17.629000	138.995	37.7851	59.4
Ardea alba	107	2023-07-06	17:23:19.652000	138.995	37.7853	61.1
Ardea alba	107	2023-07-06	17:23:21.663000	138.995	37.7855	60.2
Ardea alba	107	2023-07-06	17:23:23.663000	138.995	37.7857	60.2
Ardea cinerea	103	2023-07-06	17:25:57.802000	138.983	37.764	54.4
Ardea cinerea	103	2023-07-06	17:26:01.814000	138.983	37.7643	58.9
Ardea cinerea	103	2023-07-06	17:26:05.833000	138.984	37.7645	63.1
Ardea cinerea	103	2023-07-06	17:26:07.836000	138.984	37.7646	64.3
Ardea cinerea	103	2023-07-06	17:26:11.845000	138.985	37.7648	61.5
Ardea cinerea	103	2023-07-06	17:26:13.846000	138.985	37.7649	62.7
Ardea cinerea	103	2023-07-06	17:26:15.855000	138.985	37.7649	61.3
Ardea cinerea	103	2023-07-06	17:26:23.889000	138.986	37.7653	59.3
Ardea cinerea	103	2023-07-06	17:26:25.895000	138.987	37.7654	61.8
Ardea cinerea	103	2023-07-06	17:26:27.901000	138.987	37.7656	60.3
Ardea cinerea	103	2023-07-06	17:26:31.908000	138.988	37.7656	58.7
Ardea cinerea	103	2023-07-06	17:26:39.942000	138.989	37.7653	57.7
Ardea cinerea	103	2023-07-06	17:26:58.013000	138.991	37.7655	65
Ardea cinerea	103	2023-07-06	17:27:10.049000	138.992	37.7666	60.2
Ardea cinerea	103	2023-07-06	17:27:16.060000	138.993	37.767	57.9
Ardea cinerea	103	2023-07-06	17:27:24.086000	138.994	37.7677	60.7
Ardea cinerea	103	2023-07-06	17:27:28.103000	138.994	37.7681	59.8
Ardea cinerea	103	2023-07-06	17:27:30.113000	138.994	37.7683	60.9
Ardea cinerea	103	2023-07-06	17:27:34.122000	138.995	37.7685	61.4
Ardea cinerea	103	2023-07-06	17:27:48.191000	138.996	37.7694	56.5
Ardea cinerea	103	2023-07-06	17:27:52.206000	138.997	37.7697	59.5
Ardea cinerea	103	2023-07-06	17:27:56.224000	138.998	37.7699	60.7
Ardea cinerea	103	2023-07-06	17:28:08.272000	138.999	37.7707	69.3
Ardea cinerea	103	2023-07-06	17:28:14.383000	139	37.7713	68.4
Ardea cinerea	104	2023-07-06	17:29:00.805000	138.982	37.7742	17.5
Ardea cinerea	104	2023-07-06	17:29:02.810000	138.982	37.7743	18.2
Ardea cinerea	104	2023-07-06	17:29:04.810000	138.982	37.7746	18.7
Ardea cinerea	104	2023-07-06	17:29:06.827000	138.982	37.7748	19.7
Ardea cinerea	104	2023-07-06	17:29:08.840000	138.982	37.7749	17.7
Ardea cinerea	104	2023-07-06	17:29:10.841000	138.982	37.775	17.9
Ardea cinerea	104	2023-07-06	17:29:12.845000	138.982	37.7751	19.2
Ardea cinerea	104	2023-07-06	17:29:14.847000	138.982	37.7753	18
Ardea cinerea	104	2023-07-06	17:29:16.863000	138.982	37.7755	16.3
Ardea cinerea	104	2023-07-06	17:29:18.865000	138.982	37.7756	15
Ardea cinerea	104	2023-07-06	17:29:20.870000	138.981	37.7758	15.2
Ardea cinerea	104	2023-07-06	17:29:22.880000	138.981	37.7759	15.7
Ardea cinerea	104	2023-07-06	17:29:24.891000	138.981	37.776	15.1
Ardea cinerea	104	2023-07-06	17:29:26.903000	138.981	37.7762	14.5
Ardea cinerea	104	2023-07-06	17:29:28.915000	138.981	37.7763	14.1
Ardea cinerea	104	2023-07-06	17:29:30.916000	138.981	37.7765	13.3
Ardea cinerea	104	2023-07-06	17:29:32.924000	138.981	37.7766	14.8
Ardea cinerea	104	2023-07-06	17:29:34.933000	138.981	37.7767	14.4
Ardea cinerea	104	2023-07-06	17:29:36.935000	138.98	37.7769	13.8
Ardea cinerea	104	2023-07-06	17:29:40.951000	138.98	37.7769	15
Ardea cinerea	104	2023-07-06	17:29:42.952000	138.98	37.777	16.5
Ardea cinerea	104	2023-07-06	17:29:44.960000	138.98	37.7771	17.5
Ardea cinerea	104	2023-07-06	17:29:46.970000	138.98	37.7772	16.5
Ardea cinerea	104	2023-07-06	17:29:48.976000	138.98	37.7774	15.3
Ardea cinerea	104	2023-07-06	17:29:50.986000	138.979	37.7775	15.9
Ardea cinerea	104	2023-07-06	17:29:52.987000	138.979	37.7776	16.6
Ardea cinerea	104	2023-07-06	17:29:57	138.979	37.7779	17.1
Ardea cinerea	104	2023-07-06	17:29:59.011000	138.979	37.778	17
Ardea cinerea	104	2023-07-06	17:30:01.013000	138.979	37.7782	16.2
Ardea cinerea	104	2023-07-06	17:30:03.021000	138.979	37.7784	15.6
Ardea cinerea	104	2023-07-06	17:30:05.037000	138.979	37.7785	16.4
Ardea cinerea	104	2023-07-06	17:30:07.039000	138.979	37.7787	14.7
Ardea cinerea	104	2023-07-06	17:30:09.046000	138.979	37.7788	13.8
Ardea cinerea	104	2023-07-06	17:30:13.056000	138.979	37.779	12.3
Ardea cinerea	104	2023-07-06	17:30:15.073000	138.98	37.7791	11.3
Ardea cinerea	104	2023-07-06	17:30:17.073000	138.98	37.7792	9.4
Ardea cinerea	104	2023-07-06	17:30:19.085000	138.98	37.7793	9.2
Ardea cinerea	104	2023-07-06	17:30:21.088000	138.98	37.7795	7
Ardea cinerea	104	2023-07-06	17:30:23.090000	138.98	37.7795	6.9
Ardea cinerea	104	2023-07-06	17:30:25.099000	138.98	37.7795	6.1
Ardea cinerea	104	2023-07-06	17:30:27.100000	138.98	37.7794	3.1
Ardea cinerea	104	2023-07-06	17:30:29.107000	138.98	37.7795	-1.6
Ardea alba	108	2023-07-06	17:43:02.068000	138.984	37.7764	23.6
Ardea alba	108	2023-07-06	17:43:04.094000	138.984	37.7765	22
Ardea alba	108	2023-07-06	17:43:06.096000	138.984	37.7767	21.9
Ardea alba	108	2023-07-06	17:43:10.107000	138.984	37.7771	26
Ardea alba	108	2023-07-06	17:43:12.163000	138.984	37.7772	25.4
Ardea alba	108	2023-07-06	17:43:14.178000	138.984	37.7775	26.4
Ardea alba	108	2023-07-06	17:43:16.189000	138.984	37.7776	27.4
Ardea alba	108	2023-07-06	17:43:18.206000	138.984	37.7778	28.9
Ardea alba	108	2023-07-06	17:43:20.207000	138.984	37.778	28.9
Ardea alba	108	2023-07-06	17:43:22.214000	138.985	37.7782	30.2
Ardea alba	108	2023-07-06	17:43:24.216000	138.985	37.7783	31.2
Ardea alba	108	2023-07-06	17:43:28.241000	138.985	37.7786	35.3
Ardea alba	108	2023-07-06	17:43:30.254000	138.985	37.7787	36.1
Ardea alba	108	2023-07-06	17:43:36.288000	138.986	37.779	39.3
Ardea alba	108	2023-07-06	17:43:38.469000	138.986	37.7792	39
Ardea alba	108	2023-07-06	17:43:42.476000	138.987	37.7793	38.2
Ardea alba	108	2023-07-06	17:43:44.493000	138.987	37.7793	37.4
Ardea alba	108	2023-07-06	17:43:46.495000	138.988	37.7793	36.3
Ardea alba	108	2023-07-06	17:43:48.510000	138.988	37.7792	36.5
Ardea alba	108	2023-07-06	17:43:50.512000	138.988	37.7792	37
Ardea alba	108	2023-07-06	17:43:54.533000	138.989	37.7791	36.1
Ardea alba	108	2023-07-06	17:43:56.535000	138.989	37.7791	35.7
Ardea alba	108	2023-07-06	17:43:58.554000	138.989	37.779	35.7
Ardea alba	108	2023-07-06	17:44:00.563000	138.989	37.779	34.6
Ardea alba	108	2023-07-06	17:44:04.591000	138.99	37.7789	32.8
Ardea alba	108	2023-07-06	17:44:06.591000	138.99	37.7788	34.6
Ardea alba	108	2023-07-06	17:44:10.592000	138.99	37.7787	30.6
Ardea cinerea	105	2023-07-06	18:01:44.364000	138.981	37.778	69.1
Ardea cinerea	105	2023-07-06	18:01:48.448000	138.981	37.7784	69.4
Ardea cinerea	105	2023-07-06	18:01:50.463000	138.981	37.7785	67.8
Ardea cinerea	105	2023-07-06	18:01:52.465000	138.981	37.7787	67.7
Ardea cinerea	105	2023-07-06	18:01:54.465000	138.982	37.7789	67.5
Ardea cinerea	105	2023-07-06	18:01:56.475000	138.982	37.7791	66.7
Ardea cinerea	105	2023-07-06	18:01:58.481000	138.982	37.7793	67.1
Ardea cinerea	105	2023-07-06	18:02:06.584000	138.983	37.78	66.4
Ardea cinerea	105	2023-07-06	18:02:08.596000	138.983	37.7802	65.1
Ardea cinerea	105	2023-07-06	18:02:14.626000	138.983	37.7808	64.3
Ardea cinerea	105	2023-07-06	18:02:16.645000	138.983	37.7809	64.8
Ardea cinerea	105	2023-07-06	18:02:18.653000	138.983	37.7811	65.7
Ardea cinerea	105	2023-07-06	18:02:20.669000	138.983	37.7813	65.8
Ardea cinerea	105	2023-07-06	18:02:22.683000	138.984	37.7815	66.8
Ardea cinerea	105	2023-07-06	18:02:24.687000	138.984	37.7817	66.8
Ardea cinerea	105	2023-07-06	18:02:26.687000	138.984	37.7818	66.6
Ardea cinerea	105	2023-07-06	18:02:28.695000	138.984	37.782	67.8
Ardea cinerea	105	2023-07-06	18:02:30.699000	138.984	37.7821	68.2
Ardea cinerea	105	2023-07-06	18:02:32.707000	138.985	37.7823	68.1
Ardea cinerea	105	2023-07-06	18:02:34.721000	138.985	37.7825	69.1
Ardea cinerea	105	2023-07-06	18:02:36.734000	138.985	37.7826	70.7
Ardea cinerea	105	2023-07-06	18:02:38.755000	138.985	37.7828	72.2
Ardea cinerea	105	2023-07-06	18:02:40.765000	138.985	37.783	71.6
Ardea cinerea	105	2023-07-06	18:02:42.771000	138.985	37.7832	74
Ardea alba	109	2023-07-06	18:14:13.604000	138.981	37.7768	16.9
Ardea alba	109	2023-07-06	18:14:15.622000	138.98	37.7766	16.5
Ardea alba	109	2023-07-06	18:14:17.627000	138.98	37.7764	16.7
Ardea alba	109	2023-07-06	18:14:19.644000	138.98	37.7762	17.5
Ardea alba	109	2023-07-06	18:14:21.650000	138.98	37.7761	18.4
Ardea alba	109	2023-07-06	18:14:23.651000	138.98	37.776	18.4
Ardea alba	109	2023-07-06	18:14:25.658000	138.98	37.7758	19.1
Ardea alba	109	2023-07-06	18:14:27.667000	138.98	37.7757	20.1
Ardea alba	109	2023-07-06	18:14:29.674000	138.98	37.7755	20.5
Ardea alba	109	2023-07-06	18:14:31.675000	138.98	37.7753	20.9
Ardea alba	109	2023-07-06	18:14:33.682000	138.98	37.7751	21.6
Ardea alba	109	2023-07-06	18:14:35.682000	138.979	37.775	18
Ardea alba	109	2023-07-06	18:14:37.692000	138.979	37.7748	18.1
Ardea alba	109	2023-07-06	18:14:39.706000	138.979	37.7745	17.7
Ardea alba	109	2023-07-06	18:14:41.721000	138.979	37.7744	16.4
Ardea alba	109	2023-07-06	18:14:43.733000	138.979	37.7742	18.1
Ardea alba	109	2023-07-06	18:14:45.734000	138.979	37.7741	19.5
Ardea alba	109	2023-07-06	18:14:47.734000	138.979	37.774	18.6
Ardea alba	109	2023-07-06	18:14:49.744000	138.979	37.7738	19
Ardea alba	109	2023-07-06	18:14:51.753000	138.979	37.7735	18.2
Ardea alba	109	2023-07-06	18:15:26.037000	138.977	37.7707	20.1
Ardea alba	109	2023-07-06	18:15:28.055000	138.977	37.7705	21.1
Ardea alba	109	2023-07-06	18:15:30.068000	138.977	37.7704	20.6
Ardea alba	109	2023-07-06	18:15:32.078000	138.977	37.7702	20.7
Ardea alba	109	2023-07-06	18:15:34.079000	138.977	37.7701	21.4
Ardea alba	109	2023-07-06	18:15:36.093000	138.977	37.7699	20.6
Ardea alba	109	2023-07-06	18:15:38.108000	138.977	37.7698	21.6
Ardea alba	109	2023-07-06	18:15:42.122000	138.977	37.7695	24.8
Ardea alba	109	2023-07-06	18:15:46.136000	138.976	37.7692	23.7
Ardea alba	109	2023-07-06	18:15:48.139000	138.976	37.769	25.6
Ardea alba	109	2023-07-06	18:15:50.145000	138.976	37.7688	25.9
Ardea alba	109	2023-07-06	18:15:52.154000	138.976	37.7687	25.3
Ardea alba	109	2023-07-06	18:15:54.159000	138.976	37.7685	25.1
Ardea alba	109	2023-07-06	18:15:56.169000	138.976	37.7683	26.3
Ardea alba	109	2023-07-06	18:15:58.181000	138.976	37.7681	26.9
Ardea alba	109	2023-07-06	18:16:00.193000	138.976	37.7679	26.9
Ardea alba	109	2023-07-06	18:16:04.224000	138.976	37.7676	29
Ardea alba	109	2023-07-06	18:16:06.224000	138.976	37.7675	30.2
Ardea alba	109	2023-07-06	18:16:08.234000	138.976	37.7673	28.7
Ardea alba	109	2023-07-06	18:16:10.239000	138.975	37.7673	29.8
Ardea alba	109	2023-07-06	18:16:12.253000	138.975	37.7671	30.1
Ardea alba	109	2023-07-06	18:16:16.254000	138.975	37.7667	29.7
Ardea alba	110	2023-07-06	18:17:34.656000	138.979	37.7721	41.8
Ardea alba	110	2023-07-06	18:17:36.670000	138.979	37.7721	41.2
Ardea alba	110	2023-07-06	18:17:38.678000	138.979	37.7721	39.9
Ardea alba	110	2023-07-06	18:17:40.684000	138.979	37.772	38
Ardea alba	110	2023-07-06	18:17:42.688000	138.979	37.7718	34.7
Ardea alba	110	2023-07-06	18:17:44.697000	138.979	37.7718	33.9
Ardea alba	110	2023-07-06	18:17:48.706000	138.978	37.7716	30.1
Ardea alba	122	2023-07-07	18:26:02.222000	138.979	37.772	26.2
Ardea alba	122	2023-07-07	18:26:04.240000	138.979	37.7717	27.1
Ardea alba	122	2023-07-07	18:26:06.404000	138.979	37.7715	27.6
Ardea alba	122	2023-07-07	18:26:08.428000	138.979	37.7711	28.1
Ardea alba	122	2023-07-07	18:26:10.940000	138.979	37.7708	28.6
Ardea alba	122	2023-07-07	18:26:12.948000	138.979	37.7705	29.6
Ardea alba	122	2023-07-07	18:26:14.963000	138.979	37.7702	29.6
Ardea alba	122	2023-07-07	18:26:18.991000	138.979	37.7697	31.3
Ardea alba	122	2023-07-07	18:26:21.006000	138.979	37.7693	31.7
Ardea alba	122	2023-07-07	18:26:23.017000	138.979	37.7691	32.7
Ardea alba	122	2023-07-07	18:26:27.051000	138.979	37.7685	34
Ardea alba	122	2023-07-07	18:26:31.471000	138.979	37.7678	35.6
Ardea alba	123	2023-07-07	18:31:45.374000	138.981	37.7726	47.1
Ardea alba	123	2023-07-07	18:31:47.380000	138.98	37.7725	48.4
Ardea alba	123	2023-07-07	18:31:49.384000	138.98	37.7723	48
Ardea alba	123	2023-07-07	18:31:51.385000	138.98	37.7722	48.1
Ardea alba	123	2023-07-07	18:31:53.386000	138.98	37.7721	50
Ardea alba	123	2023-07-07	18:31:55.397000	138.979	37.772	49.4
Ardea alba	123	2023-07-07	18:31:57.417000	138.979	37.772	49.3
Ardea alba	123	2023-07-07	18:31:59.420000	138.979	37.7719	49.4
Ardea alba	123	2023-07-07	18:32:01.428000	138.978	37.7719	49
Ardea alba	123	2023-07-07	18:32:03.441000	138.978	37.7719	49.7
Ardea alba	123	2023-07-07	18:32:09.466000	138.977	37.7717	50.7
Ardea alba	123	2023-07-07	18:32:11.467000	138.977	37.7716	50.3
Ardea alba	123	2023-07-07	18:32:15.513000	138.977	37.7715	52.4
Ardea alba	123	2023-07-07	18:32:17.519000	138.976	37.7715	50.4
Ardea alba	123	2023-07-07	18:32:19.527000	138.976	37.7715	51.2
Ardea alba	123	2023-07-07	18:32:21.527000	138.976	37.7715	50.4
Ardea alba	123	2023-07-07	18:32:23.529000	138.976	37.7714	50.6
Ardea alba	123	2023-07-07	18:32:25.531000	138.975	37.7714	51
Ardea alba	123	2023-07-07	18:32:27.533000	138.975	37.7714	50.8
Ardea alba	123	2023-07-07	18:32:29.542000	138.975	37.7714	51.7
Ardea alba	123	2023-07-07	18:32:33.563000	138.974	37.7712	53.4
Ardea alba	123	2023-07-07	18:32:35.563000	138.974	37.7712	51.6
Ardea alba	123	2023-07-07	18:32:37.576000	138.974	37.7711	51.4
Ardea alba	123	2023-07-07	18:32:39.581000	138.974	37.771	51.8
Ardea alba	123	2023-07-07	18:32:41.588000	138.973	37.771	51.6
Ardea alba	123	2023-07-07	18:32:43.597000	138.973	37.771	51.9
Ardea alba	123	2023-07-07	18:32:45.597000	138.973	37.7711	51.9
Ardea alba	123	2023-07-07	18:32:47.597000	138.973	37.771	44.1
Ardea alba	123	2023-07-07	18:32:49.611000	138.972	37.771	50.8
Ardea alba	123	2023-07-07	18:32:51.624000	138.972	37.771	52.2
Ardea alba	123	2023-07-07	18:32:55.719000	138.972	37.7711	51.8
Ardea alba	123	2023-07-07	18:32:57.720000	138.971	37.7711	51.9
Ardea alba	123	2023-07-07	18:32:59.729000	138.971	37.7711	52.1
Ardea alba	123	2023-07-07	18:33:03.752000	138.971	37.7711	52.5
Ardea alba	123	2023-07-07	18:33:05.761000	138.97	37.7711	52.8
Ardea alba	123	2023-07-07	18:33:07.765000	138.97	37.7711	52.5
Ardea alba	123	2023-07-07	18:33:11.781000	138.97	37.7711	53
Ardea alba	123	2023-07-07	18:33:13.789000	138.969	37.771	54.1
Ardea alba	123	2023-07-07	18:33:15.791000	138.969	37.771	53.9
Ardea alba	123	2023-07-07	18:33:17.797000	138.969	37.771	54.1
Ardea alba	123	2023-07-07	18:33:19.807000	138.969	37.7709	53.5
Ardea alba	123	2023-07-07	18:33:21.808000	138.968	37.7709	52.6
Ardea alba	123	2023-07-07	18:33:23.820000	138.968	37.7708	53.6
Ardea alba	123	2023-07-07	18:33:28.126000	138.968	37.7706	54
Ardea alba	123	2023-07-07	18:33:32.155000	138.967	37.7704	53.5
Ardea cinerea	121	2023-07-07	19:26:31.790000	138.981	37.7707	19.9
Ardea cinerea	121	2023-07-07	19:26:33.801000	138.981	37.7705	19.6
Ardea cinerea	121	2023-07-07	19:26:35.814000	138.981	37.7703	20.7
Ardea cinerea	121	2023-07-07	19:26:37.825000	138.982	37.77	20.5
Ardea cinerea	121	2023-07-07	19:26:39.825000	138.982	37.7698	20.8
Ardea cinerea	121	2023-07-07	19:26:41.836000	138.982	37.7696	21.8
Ardea cinerea	121	2023-07-07	19:26:43.838000	138.982	37.7694	22.9
Ardea cinerea	121	2023-07-07	19:26:45.848000	138.982	37.7691	23.8
Ardea cinerea	121	2023-07-07	19:26:49.850000	138.982	37.7687	24.7
Ardea cinerea	121	2023-07-07	19:26:51.860000	138.982	37.7685	27.1
Ardea cinerea	121	2023-07-07	19:26:53.870000	138.982	37.7682	26.6
Ardea cinerea	121	2023-07-07	19:26:55.875000	138.982	37.768	26.7
Ardea cinerea	121	2023-07-07	19:26:57.883000	138.982	37.7678	27.6
Ardea cinerea	121	2023-07-07	19:27:00.039000	138.983	37.7675	28.7
Ardea cinerea	121	2023-07-07	19:27:02.056000	138.983	37.7674	29.8
Ardea cinerea	121	2023-07-07	19:27:04.069000	138.983	37.7674	29.4
Ardea cinerea	121	2023-07-07	19:27:06.085000	138.983	37.7674	29.6
Ardea cinerea	121	2023-07-07	19:27:08.088000	138.983	37.7673	30.8
Ardea cinerea	121	2023-07-07	19:27:12.106000	138.984	37.767	31.6
Ardea cinerea	121	2023-07-07	19:27:16.247000	138.984	37.7665	32.3
Ardea cinerea	121	2023-07-07	19:27:18.261000	138.984	37.7664	31.3
Ardea cinerea	121	2023-07-07	19:27:24.344000	138.985	37.7657	31.8
Ardea cinerea	121	2023-07-07	19:27:28.404000	138.985	37.7652	32.8
Ardea cinerea	121	2023-07-07	19:27:30.410000	138.985	37.7649	32.2
Ardea cinerea	121	2023-07-07	19:27:32.411000	138.985	37.7647	31.8
Ardea cinerea	121	2023-07-07	19:27:36.441000	138.985	37.7642	32.8
Ardea cinerea	121	2023-07-07	19:27:38.448000	138.985	37.764	32.1
Ardea cinerea	121	2023-07-07	19:27:40.451000	138.985	37.7637	33.1
Ardea cinerea	121	2023-07-07	19:27:42.454000	138.985	37.7635	33.4
Ardea cinerea	121	2023-07-07	19:27:44.469000	138.985	37.7633	32.8
Ardea cinerea	121	2023-07-07	19:27:46.473000	138.985	37.763	34.1
Ardea cinerea	121	2023-07-07	19:27:50.494000	138.985	37.7625	31.8
Ardea alba	124	2023-07-07	19:30:49.782000	138.982	37.7717	22
Ardea alba	124	2023-07-07	19:30:51.784000	138.982	37.7717	19.9
Ardea alba	124	2023-07-07	19:30:53.804000	138.982	37.7718	19.4
Ardea alba	124	2023-07-07	19:30:55.814000	138.982	37.7719	19.4
Ardea alba	124	2023-07-07	19:31:03.846000	138.982	37.7723	20.5
Ardea alba	124	2023-07-07	19:31:05.854000	138.982	37.7723	21.2
Ardea alba	124	2023-07-07	19:31:07.870000	138.982	37.7724	20.8
Ardea alba	124	2023-07-07	19:31:09.875000	138.983	37.7724	21.1
Ardea alba	124	2023-07-07	19:31:12.046000	138.983	37.7725	20.6
Ardea alba	124	2023-07-07	19:31:14.060000	138.983	37.7725	21.4
Ardea alba	124	2023-07-07	19:31:16.071000	138.983	37.7725	23.6
Ardea alba	124	2023-07-07	19:31:18.084000	138.983	37.7724	23.5
Ardea alba	124	2023-07-07	19:31:20.098000	138.984	37.7724	23.3
Ardea alba	124	2023-07-07	19:31:22.100000	138.984	37.7724	23.5
Ardea alba	124	2023-07-07	19:31:24.110000	138.984	37.7723	24.3
Ardea alba	124	2023-07-07	19:31:26.117000	138.984	37.7723	23.5
Ardea alba	124	2023-07-07	19:31:28.137000	138.984	37.7722	23.4
Ardea alba	124	2023-07-07	19:31:30.144000	138.985	37.7722	22.8
Ardea alba	124	2023-07-07	19:31:32.148000	138.985	37.7721	22.9
Ardea alba	124	2023-07-07	19:31:34.153000	138.985	37.7721	23.3
Ardea alba	124	2023-07-07	19:31:44.275000	138.986	37.7717	21.3
Ardea alba	125	2023-07-07	19:32:39.655000	138.98	37.78	18.2
Ardea alba	125	2023-07-07	19:32:41.673000	138.98	37.7798	18.8
Ardea alba	125	2023-07-07	19:32:43.675000	138.98	37.7796	19
Ardea alba	125	2023-07-07	19:32:47.699000	138.981	37.7793	19.7
Ardea alba	125	2023-07-07	19:32:49.717000	138.981	37.7791	19.4
Ardea alba	125	2023-07-07	19:32:53.726000	138.981	37.7789	22.2
Ardea alba	125	2023-07-07	19:32:55.733000	138.981	37.7787	22.1
Ardea alba	125	2023-07-07	19:32:59.746000	138.982	37.7784	22.6
Ardea alba	125	2023-07-07	19:33:01.760000	138.982	37.7783	22.3
Ardea alba	125	2023-07-07	19:33:05.776000	138.982	37.778	22.8
Ardea alba	125	2023-07-07	19:33:07.783000	138.983	37.7779	22.8
Ardea alba	125	2023-07-07	19:33:09.794000	138.983	37.7777	23.4
Ardea alba	125	2023-07-07	19:33:11.798000	138.983	37.7776	23.7
Ardea alba	125	2023-07-07	19:33:13.812000	138.983	37.7775	23.3
Ardea alba	125	2023-07-07	19:33:15.812000	138.983	37.7773	23.1
Ardea alba	125	2023-07-07	19:33:17.814000	138.984	37.7772	22.9
Ardea alba	125	2023-07-07	19:33:21.833000	138.984	37.7769	24.5
Ardea alba	125	2023-07-07	19:33:23.841000	138.984	37.7768	23.8
Ardea alba	125	2023-07-07	19:33:25.847000	138.985	37.7766	23.8
Ardea alba	125	2023-07-07	19:33:27.857000	138.985	37.7765	24
Ardea alba	125	2023-07-07	19:33:29.870000	138.985	37.7764	24.8
Ardea alba	125	2023-07-07	19:33:34.050000	138.985	37.7761	23.4
Ardea alba	125	2023-07-07	19:33:38.057000	138.986	37.7758	21.7
Ardea alba	125	2023-07-07	19:33:42.072000	138.986	37.7756	21.5
Ardea alba	150	2023-07-10	16:51:28.154000	138.973	37.7665	19.5
Ardea alba	150	2023-07-10	16:51:30.163000	138.973	37.7665	18.2
Ardea alba	150	2023-07-10	16:51:34.174000	138.972	37.7666	18.2
Ardea alba	150	2023-07-10	16:51:36.176000	138.972	37.7667	17.1
Ardea alba	150	2023-07-10	16:51:38.186000	138.972	37.7668	17.1
Ardea alba	150	2023-07-10	16:51:40.198000	138.972	37.7669	19.6
Ardea alba	150	2023-07-10	16:51:44.215000	138.972	37.7672	20.3
Ardea alba	150	2023-07-10	16:51:46.230000	138.972	37.7673	21.5
Ardea alba	150	2023-07-10	16:51:48.232000	138.972	37.7674	21.4
Ardea alba	150	2023-07-10	16:51:58.250000	138.971	37.7675	30.6
Ardea alba	150	2023-07-10	16:52:00.257000	138.971	37.7676	29.9
Ardea alba	150	2023-07-10	16:52:16.370000	138.97	37.7691	33.2
Ardea alba	150	2023-07-10	16:52:18.373000	138.97	37.7693	32.6
Ardea alba	150	2023-07-10	16:52:20.384000	138.97	37.7695	32.7
Ardea alba	150	2023-07-10	16:52:22.395000	138.97	37.7697	33.5
Ardea alba	150	2023-07-10	16:52:26.405000	138.97	37.7702	34.5
Ardea alba	150	2023-07-10	16:52:30.426000	138.97	37.7706	35.1
Ardea alba	150	2023-07-10	16:52:32.428000	138.97	37.7708	35.9
Ardea alba	150	2023-07-10	16:52:36.444000	138.97	37.7712	34.7
Ardea alba	150	2023-07-10	16:52:38.451000	138.97	37.7715	34.4
Ardea alba	150	2023-07-10	16:52:40.458000	138.97	37.7718	36.7
Ardea alba	150	2023-07-10	16:52:44.467000	138.97	37.7722	33.3
Ardea alba	150	2023-07-10	16:52:46.482000	138.97	37.7724	32.6
Ardea alba	150	2023-07-10	16:52:48.496000	138.97	37.7726	32.6
Ardea alba	150	2023-07-10	16:52:50.501000	138.97	37.7729	31.3
Ardea alba	150	2023-07-10	16:52:54.511000	138.97	37.7733	27.1
Ardea alba	150	2023-07-10	16:52:56.511000	138.97	37.7735	25.8
Ardea alba	150	2023-07-10	16:52:58.527000	138.97	37.7736	25.2
Ardea alba	150	2023-07-10	16:53:00.543000	138.97	37.7737	24.6
Ardea alba	150	2023-07-10	16:53:04.551000	138.97	37.7739	21.7
Ardea alba	150	2023-07-10	16:53:08.565000	138.969	37.7742	18.8
Ardea alba	150	2023-07-10	16:53:10.568000	138.969	37.7742	18
Ardea alba	150	2023-07-10	16:53:16.585000	138.969	37.7745	17.1
Ardea alba	150	2023-07-10	16:53:20.603000	138.969	37.7749	14.7
Ardea alba	150	2023-07-10	16:53:28.620000	138.968	37.7753	11.9
Ardea alba	150	2023-07-10	16:53:36.653000	138.968	37.7751	6.5
Ardea alba	151	2023-07-10	17:08:11.719000	138.978	37.7688	13.5
Ardea alba	151	2023-07-10	17:08:14.222000	138.978	37.7687	17.9
Ardea alba	151	2023-07-10	17:08:16.233000	138.978	37.7686	20.2
Ardea alba	151	2023-07-10	17:08:18.239000	138.978	37.7685	20.7
Ardea alba	151	2023-07-10	17:08:20.245000	138.977	37.7684	20.9
Ardea alba	151	2023-07-10	17:08:22.269000	138.977	37.7684	20.5
Ardea alba	151	2023-07-10	17:08:34.314000	138.976	37.7677	29.1
Ardea alba	151	2023-07-10	17:08:38.325000	138.976	37.7674	29.8
Ardea alba	151	2023-07-10	17:08:42.340000	138.976	37.7672	28.7
Ardea alba	151	2023-07-10	17:08:46.352000	138.976	37.7669	33.4
Ardea alba	151	2023-07-10	17:08:52.379000	138.975	37.7667	33.5
Ardea alba	151	2023-07-10	17:08:56.385000	138.975	37.7664	32.9
Ardea alba	151	2023-07-10	17:08:58.387000	138.975	37.7662	31.5
Ardea alba	151	2023-07-10	17:09:02.404000	138.975	37.766	32.3
Ardea alba	151	2023-07-10	17:09:08.437000	138.974	37.7656	30.6
Ardea alba	151	2023-07-10	17:09:10.447000	138.974	37.7655	29.2
Ardea alba	151	2023-07-10	17:09:40.568000	138.972	37.7638	25.2
Corvus corone	45	2023-07-03	18:37:09.532000	138.98	37.7771	14.1
Corvus corone	45	2023-07-03	18:37:11.537000	138.98	37.7771	14.8
Corvus corone	45	2023-07-03	18:37:13.537000	138.98	37.7771	15.4
Corvus corone	45	2023-07-03	18:37:15.546000	138.98	37.7772	15.9
Corvus corone	45	2023-07-03	18:37:21.573000	138.981	37.7773	18.7
Corvus corone	45	2023-07-03	18:37:23.574000	138.981	37.7774	18.7
Corvus corone	45	2023-07-03	18:37:25.585000	138.981	37.7775	20.5
Corvus corone	45	2023-07-03	18:37:27.592000	138.982	37.7776	21.4
Corvus corone	45	2023-07-03	18:37:29.592000	138.982	37.7777	21.4
Corvus corone	45	2023-07-03	18:37:31.603000	138.982	37.7777	20.2
Corvus corone	45	2023-07-03	18:37:33.612000	138.982	37.7778	20.3
Corvus corone	45	2023-07-03	18:37:35.621000	138.983	37.7778	20.2
Corvus corone	45	2023-07-03	18:37:37.635000	138.983	37.7778	18.6
Corvus corone	45	2023-07-03	18:37:39.639000	138.983	37.7778	18
Corvus corone	45	2023-07-03	18:37:41.652000	138.983	37.7778	17.1
Corvus corone	45	2023-07-03	18:37:43.659000	138.984	37.7778	17.3
Corvus corone	45	2023-07-03	18:37:45.665000	138.984	37.7779	16.4
Corvus corone	45	2023-07-03	18:37:49.689000	138.985	37.7779	15.6
Corvus corone	45	2023-07-03	18:37:51.689000	138.985	37.7779	16.3
Corvus corone	45	2023-07-03	18:37:55.702000	138.985	37.778	16.9
Corvus corone	45	2023-07-03	18:38:01.726000	138.986	37.7781	15.8
Corvus corone	45	2023-07-03	18:38:03.726000	138.986	37.7782	16.5
Corvus corone	45	2023-07-03	18:38:05.728000	138.987	37.7782	16.2
Corvus corone	46	2023-07-03	18:39:00.689000	138.98	37.7692	43.9
Corvus corone	46	2023-07-03	18:39:02.700000	138.98	37.7692	44.7
Corvus corone	46	2023-07-03	18:39:04.706000	138.981	37.7692	45.5
Corvus corone	46	2023-07-03	18:39:06.716000	138.981	37.7692	45.4
Corvus corone	46	2023-07-03	18:39:08.724000	138.981	37.7693	44.7
Corvus corone	46	2023-07-03	18:39:10.739000	138.981	37.7693	43.9
Corvus corone	46	2023-07-03	18:39:12.751000	138.982	37.7694	43.8
Corvus corone	46	2023-07-03	18:39:14.759000	138.982	37.7694	44.5
Corvus corone	46	2023-07-03	18:39:18.773000	138.982	37.7695	44.9
Corvus corone	46	2023-07-03	18:39:22.792000	138.983	37.7696	45.5
Corvus corone	46	2023-07-03	18:39:24.797000	138.983	37.7697	45.3
Corvus corone	46	2023-07-03	18:39:26.811000	138.983	37.7698	45.9
Corvus corone	46	2023-07-03	18:39:28.811000	138.984	37.7699	47.2
Corvus corone	46	2023-07-03	18:39:30.818000	138.984	37.7699	46.9
Corvus corone	46	2023-07-03	18:39:34.820000	138.984	37.7701	48.9
Corvus corone	46	2023-07-03	18:39:36.833000	138.984	37.7702	48.7
Corvus corone	46	2023-07-03	18:39:38.843000	138.985	37.7703	49.3
Corvus corone	46	2023-07-03	18:39:40.856000	138.985	37.7704	48.6
Corvus corone	46	2023-07-03	18:39:42.872000	138.985	37.7705	48.4
Corvus corone	46	2023-07-03	18:39:48.900000	138.986	37.7707	47.9
Corvus corone	46	2023-07-03	18:39:54.947000	138.986	37.7708	45.7
Corvus corone	46	2023-07-03	18:39:56.959000	138.987	37.7708	44.7
Corvus corone	46	2023-07-03	18:39:58.959000	138.987	37.7708	42.9
Corvus corone	46	2023-07-03	18:40:00.971000	138.987	37.7709	40.3
Corvus corone	46	2023-07-03	18:40:02.986000	138.987	37.7709	40.8
Corvus corone	46	2023-07-03	18:40:09.086000	138.988	37.7711	42.5
Corvus corone	46	2023-07-03	18:40:11.093000	138.988	37.7711	42.8
Corvus corone	46	2023-07-03	18:40:17.130000	138.989	37.7713	40.4
Corvus corone	46	2023-07-03	18:40:21.155000	138.989	37.7714	38.5
Corvus corone	46	2023-07-03	18:40:23.169000	138.99	37.7714	38.2
Corvus corone	46	2023-07-03	18:40:25.181000	138.99	37.7714	37.6
Corvus corone	46	2023-07-03	18:40:27.191000	138.99	37.7715	37.6
Corvus corone	46	2023-07-03	18:40:29.214000	138.99	37.7716	35.1
Corvus corone	46	2023-07-03	18:40:31.218000	138.991	37.7716	35.2
Corvus corone	46	2023-07-03	18:40:33.232000	138.991	37.7716	33.1
Corvus corone	47	2023-07-03	18:55:26.007000	138.983	37.774	31.3
Corvus corone	47	2023-07-03	18:55:28.103000	138.983	37.7741	29.8
Corvus corone	47	2023-07-03	18:55:30.110000	138.983	37.7741	30
Corvus corone	47	2023-07-03	18:55:32.111000	138.984	37.7742	29.9
Corvus corone	47	2023-07-03	18:55:34.126000	138.984	37.7742	30.4
Corvus corone	47	2023-07-03	18:55:38.134000	138.984	37.7743	30.8
Corvus corone	47	2023-07-03	18:55:40.143000	138.985	37.7744	32.1
Corvus corone	47	2023-07-03	18:55:44.163000	138.985	37.7745	31.5
Corvus corone	47	2023-07-03	18:55:46.289000	138.985	37.7746	32.4
Corvus corone	47	2023-07-03	18:55:50.307000	138.986	37.7747	34
Corvus corone	47	2023-07-03	18:55:52.325000	138.986	37.7747	34.1
Corvus corone	47	2023-07-03	18:55:54.338000	138.987	37.7748	34.4
Corvus corone	47	2023-07-03	18:55:56.350000	138.987	37.7748	36.1
Corvus corone	47	2023-07-03	18:56:00.375000	138.987	37.7749	36.5
Corvus corone	47	2023-07-03	18:56:02.385000	138.988	37.7749	36.9
Corvus corone	47	2023-07-03	18:56:04.395000	138.988	37.775	37.9
Corvus corone	47	2023-07-03	18:56:06.410000	138.988	37.7751	38.3
Corvus corone	47	2023-07-03	18:56:10.432000	138.989	37.7754	42.2
Corvus corone	47	2023-07-03	18:56:12.440000	138.989	37.7752	39.5
Corvus corone	47	2023-07-03	18:56:14.443000	138.989	37.7752	40.1
Corvus corone	47	2023-07-03	18:56:16.456000	138.99	37.7753	38
Corvus corone	47	2023-07-03	18:56:18.471000	138.99	37.7753	39
Corvus corone	47	2023-07-03	18:56:20.479000	138.99	37.7753	40.4
Corvus corone	47	2023-07-03	18:56:22.480000	138.991	37.7753	40.3
Corvus corone	47	2023-07-03	18:56:24.496000	138.991	37.7754	40
Corvus corone	47	2023-07-03	18:56:28.510000	138.991	37.7754	41.3
Corvus corone	47	2023-07-03	18:56:30.512000	138.992	37.7755	41.4
Corvus corone	47	2023-07-03	18:56:32.519000	138.992	37.7755	41.5
Corvus corone	47	2023-07-03	18:56:34.528000	138.992	37.7755	44.1
Corvus corone	47	2023-07-03	18:56:36.543000	138.993	37.7756	42.3
Corvus corone	47	2023-07-03	18:56:40.554000	138.993	37.7756	42.1
Corvus corone	47	2023-07-03	18:56:52.593000	138.995	37.7757	42.8
Corvus corone	48	2023-07-03	18:58:07.627000	138.981	37.7773	27.5
Corvus corone	48	2023-07-03	18:58:09.643000	138.981	37.7772	27.8
Corvus corone	48	2023-07-03	18:58:11.646000	138.981	37.7772	27.1
Corvus corone	48	2023-07-03	18:58:13.651000	138.982	37.7772	27.3
Corvus corone	48	2023-07-03	18:58:15.661000	138.982	37.7771	27
Corvus corone	48	2023-07-03	18:58:19.670000	138.983	37.7771	25.9
Corvus corone	48	2023-07-03	18:58:21.679000	138.983	37.7771	24.6
Corvus corone	48	2023-07-03	18:58:23.691000	138.983	37.7771	24.9
Corvus corone	48	2023-07-03	18:58:25.691000	138.984	37.777	24
Corvus corone	48	2023-07-03	18:58:27.708000	138.984	37.7771	23.2
Corvus corone	48	2023-07-03	18:58:29.724000	138.984	37.7771	23
Corvus corone	48	2023-07-03	18:58:31.732000	138.984	37.7771	19.5
Corvus corone	48	2023-07-03	18:58:35.755000	138.985	37.7771	16.5
Corvus corone	68	2023-07-05	18:24:36.496000	138.98	37.778	14.3
Corvus corone	68	2023-07-05	18:24:38.507000	138.98	37.7781	14.7
Corvus corone	68	2023-07-05	18:24:40.512000	138.98	37.7782	15.3
Corvus corone	68	2023-07-05	18:24:44.531000	138.98	37.7783	15
Corvus corone	68	2023-07-05	18:24:48.980000	138.981	37.7783	15.4
Corvus corone	68	2023-07-05	18:24:50.990000	138.981	37.7783	16.6
Corvus corone	68	2023-07-05	18:24:53.010000	138.981	37.7784	18
Corvus corone	68	2023-07-05	18:24:55.013000	138.981	37.7784	18.9
Corvus corone	68	2023-07-05	18:24:57.019000	138.981	37.7785	19.6
Corvus corone	68	2023-07-05	18:24:59.021000	138.982	37.7786	17.8
Corvus corone	68	2023-07-05	18:25:01.029000	138.982	37.7788	18
Corvus corone	68	2023-07-05	18:25:03.042000	138.982	37.779	17.5
Corvus corone	68	2023-07-05	18:25:05.042000	138.982	37.779	15.8
Corvus corone	68	2023-07-05	18:25:07.048000	138.982	37.779	16.4
Corvus corone	68	2023-07-05	18:25:09.053000	138.982	37.7791	18.6
Corvus corone	68	2023-07-05	18:25:11.067000	138.983	37.7791	16.7
Corvus corone	68	2023-07-05	18:25:13.074000	138.983	37.7791	16.3
Corvus corone	68	2023-07-05	18:25:15.089000	138.983	37.779	16.6
Corvus corone	68	2023-07-05	18:25:17.090000	138.985	37.7781	21.2
Corvus corone	68	2023-07-05	18:25:19.096000	138.983	37.7788	18.4
Corvus corone	68	2023-07-05	18:25:29.152000	138.984	37.7784	21
Corvus corone	68	2023-07-05	18:25:31.163000	138.984	37.7784	21.6
Corvus corone	68	2023-07-05	18:25:33.186000	138.985	37.7783	22.1
Corvus corone	68	2023-07-05	18:25:35.187000	138.985	37.7783	23
Corvus corone	68	2023-07-05	18:25:37.186000	138.985	37.7783	23.2
Corvus corone	68	2023-07-05	18:25:39.200000	138.985	37.7783	23.8
Corvus corone	68	2023-07-05	18:25:41.212000	138.985	37.7783	24.9
Corvus corone	137	2023-07-10	16:54:45.151000	138.979	37.7774	3.3
Corvus corone	137	2023-07-10	16:54:47.153000	138.98	37.7774	5.1
Corvus corone	137	2023-07-10	16:54:49.158000	138.98	37.7775	5.8
Corvus corone	137	2023-07-10	16:54:51.158000	138.98	37.7775	6.3
Corvus corone	137	2023-07-10	16:54:53.167000	138.98	37.7776	8.4
Corvus corone	137	2023-07-10	16:54:55.175000	138.981	37.7777	9.2
Corvus corone	137	2023-07-10	16:54:57.193000	138.981	37.7777	9.4
Corvus corone	137	2023-07-10	16:54:59.194000	138.981	37.7778	9.5
Corvus corone	137	2023-07-10	16:55:01.210000	138.982	37.7779	11.8
Corvus corone	137	2023-07-10	16:55:03.217000	138.982	37.778	12
Corvus corone	137	2023-07-10	16:55:05.219000	138.982	37.7781	12.3
Corvus corone	137	2023-07-10	16:55:07.231000	138.982	37.7782	13.6
Corvus corone	137	2023-07-10	16:55:09.242000	138.983	37.7783	12.8
Corvus corone	137	2023-07-10	16:55:11.243000	138.983	37.7784	14
Corvus corone	137	2023-07-10	16:55:17.436000	138.984	37.7786	12.2
Corvus corone	137	2023-07-10	16:55:21.463000	138.985	37.7787	16
Corvus corone	137	2023-07-10	16:55:23.474000	138.985	37.7787	18.3
Corvus corone	137	2023-07-10	16:55:25.476000	138.985	37.7788	21.2
Corvus corone	137	2023-07-10	16:55:27.476000	138.985	37.7789	20.2
Corvus corone	137	2023-07-10	16:55:29.476000	138.986	37.7789	20.5
Corvus corone	137	2023-07-10	16:55:31.485000	138.986	37.779	21.6
Corvus corone	137	2023-07-10	16:55:33.496000	138.986	37.7791	20.1
Corvus corone	137	2023-07-10	16:55:35.507000	138.987	37.7792	21.2
Corvus corone	137	2023-07-10	16:55:37.507000	138.987	37.7792	23.1
Corvus corone	137	2023-07-10	16:55:39.510000	138.987	37.7793	24.6
Corvus corone	137	2023-07-10	16:55:43.580000	138.988	37.7794	22.2
Corvus corone	137	2023-07-10	16:55:51.598000	138.989	37.7797	21.2
Corvus corone	137	2023-07-10	16:55:53.606000	138.989	37.7798	20.4
Corvus corone	137	2023-07-10	16:55:57.619000	138.99	37.78	22
