# Supplementary material for: Detection performance of an X-band marine radar system for free-flying Asian particolored bats (Vespertilio sinensis)
Source: PLoS One. 2025 Nov 20;20(11):e0337422. doi: 10.1371/journal.pone.0337422 (PMC12633934; doi:10.1371/journal.pone.0337422)
Supplement: S3 Table — (XLSX) [file pone.0337422.s006.xlsx]

## Sheet: S3_Table
S3 Table. Manual tracking data
Date	Time	Track ID	Detection	Echo position X	Echo position Y	Radar position X	Radar position Y	Distance from radar (pixels)	Distance from radar (m)	Angle (°)	Azimuth (°)	Longitude	Latitude
2023-07-04	19:20:22.397000	1	1	316	345	514	750	450.809	939.171	63.9465	161.147	138.983	37.7728
2023-07-04	19:20:24.809000	1	1	321	337	514	750	455.871	949.715	64.9527	162.153	138.983	37.7726
2023-07-04	19:20:27.210000	1	1	337	331	514	750	454.852	947.592	67.0991	164.299	138.982	37.7726
2023-07-04	19:20:29.620000	1	1	344	322	514	750	460.526	959.413	68.3372	165.537	138.982	37.7724
2023-07-04	19:20:32.020000	1	1	355	316	514	750	462.209	962.92	69.8792	167.079	138.982	37.7723
2023-07-04	19:20:56.083000	2	1	315	350	514	750	446.767	930.75	63.5497	160.75	138.983	37.7729
2023-07-04	19:20:58.484000	2	1	326	347	514	750	444.694	926.432	64.9909	162.191	138.982	37.7728
2023-07-04	19:21:00.895000	2	1	336	342	514	750	445.138	927.356	66.4296	163.63	138.982	37.7728
2023-07-04	19:21:03.294000	2	1	348	337	514	750	445.112	927.303	68.103	165.303	138.982	37.7727
2023-07-04	19:21:05.716000	2	1	359	332	514	750	445.813	928.762	69.6545	166.855	138.982	37.7726
2023-07-04	19:21:08.116000	2	1	371	323	514	750	450.309	938.128	71.4846	168.685	138.981	37.7725
2023-07-04	19:21:10.530000	2	1	381	315	514	750	454.878	947.647	72.9991	170.199	138.981	37.7724
2023-07-04	19:21:12.932000	2	1	386	312	514	750	456.32	950.652	73.7097	170.91	138.981	37.7723
2023-07-04	19:21:08.116000	3	1	348	313	514	750	467.467	973.873	69.2001	166.4	138.982	37.7723
2023-07-04	19:21:10.530000	3	1	357	303	514	750	473.77	987.005	70.6472	167.847	138.982	37.7721
2023-07-04	19:21:12.932000	3	1	364	297	514	750	477.189	994.127	71.679	168.879	138.981	37.772
2023-07-04	19:21:15.331000	3	1	374	289	514	750	481.789	1003.71	73.1071	170.307	138.981	37.7719
2023-07-04	19:21:17.742000	3	1	385	279	514	750	488.346	1017.37	74.6831	171.883	138.981	37.7717
2023-07-04	19:21:20.153000	3	0	394	266	514	750	498.654	1038.85	76.0752	173.275	138.981	37.7715
2023-07-04	19:21:22.552000	3	1	401	251	514	750	511.635	1065.89	77.2404	174.44	138.98	37.7712
2023-07-04	19:21:20.153000	4	1	316	380	514	750	419.647	874.252	61.8472	159.047	138.983	37.7734
2023-07-04	19:21:22.552000	4	1	329	374	514	750	419.048	873.002	63.8018	161.002	138.982	37.7734
2023-07-04	19:21:24.963000	4	1	339	367	514	750	421.087	877.25	65.4434	162.643	138.982	37.7732
2023-07-04	19:21:27.363000	4	1	350	361	514	750	422.158	879.481	67.14	164.34	138.982	37.7732
2023-07-04	19:21:29.775000	4	1	357	355	514	750	425.058	885.523	68.3237	165.524	138.982	37.7731
2023-07-04	19:21:32.175000	4	1	367	347	514	750	428.973	893.68	69.9598	167.16	138.981	37.7729
2023-07-04	19:21:34.585000	4	1	381	343	514	750	428.18	892.027	71.9036	169.104	138.981	37.7729
2023-07-04	19:21:36.984000	4	1	392	340	514	750	427.766	891.166	73.429	170.629	138.981	37.7729
2023-07-04	19:21:39.384000	4	1	404	335	514	750	429.331	894.425	75.1545	172.355	138.981	37.7728
2023-07-04	19:21:20.153000	5	1	325	384	514	750	411.919	858.15	62.6885	159.888	138.983	37.7735
2023-07-04	19:21:22.552000	5	1	335	383	514	750	408.326	850.665	63.9997	161.2	138.982	37.7735
2023-07-04	19:21:24.963000	5	1	346	379	514	750	407.265	848.456	65.6375	162.838	138.982	37.7735
2023-07-04	19:21:27.363000	5	1	357	376	514	750	405.617	845.022	67.228	164.428	138.982	37.7735
2023-07-04	19:21:29.775000	5	1	363	376	514	750	403.332	840.262	68.0139	165.214	138.982	37.7735
2023-07-04	19:21:32.175000	5	1	374	372	514	750	403.093	839.764	69.6769	166.877	138.981	37.7734
2023-07-04	19:21:24.963000	6	1	429	320	514	750	438.321	913.153	78.8182	176.018	138.98	37.7726
2023-07-04	19:21:27.363000	6	0	438	316	514	750	440.604	917.911	80.0673	177.267	138.98	37.7725
2023-07-04	19:21:29.775000	6	0	449	312	514	750	442.797	922.479	81.5588	178.759	138.979	37.7725
2023-07-04	19:21:32.175000	6	1	462	307	514	750	446.041	929.238	83.3052	180.505	138.979	37.7724
2023-07-04	19:21:34.585000	6	0	474	301	514	750	450.778	939.106	84.9091	182.109	138.979	37.7723
2023-07-04	19:21:36.984000	6	1	483	296	514	750	455.057	948.021	86.0938	183.294	138.979	37.7723
2023-07-04	19:21:39.384000	6	1	490	291	514	750	459.627	957.541	87.0069	184.207	138.978	37.7722
2023-07-04	19:21:41.796000	6	1	505	282	514	750	468.087	975.165	88.8983	186.098	138.978	37.7721
2023-07-04	19:21:44.207000	6	1	517	276	514	750	474.009	987.504	89.6374	187.563	138.978	37.772
2023-07-04	19:21:46.616000	6	1	523	273	514	750	477.085	993.911	88.9191	188.281	138.978	37.7719
2023-07-04	19:21:49.027000	6	1	534	266	514	750	484.413	1009.18	87.6338	189.566	138.977	37.7718
2023-07-04	19:21:51.426000	6	0	547	257	514	750	494.103	1029.37	86.1705	191.03	138.977	37.7717
2023-07-04	19:21:53.839000	6	1	560	250	514	750	502.112	1046.05	84.7436	192.456	138.977	37.7716
2023-07-04	19:21:36.984000	7	1	371	290	514	750	481.715	1003.56	72.7311	169.931	138.981	37.7719
2023-07-04	19:21:39.384000	7	1	379	285	514	750	484.2	1008.73	73.8108	171.011	138.981	37.7718
2023-07-04	19:21:41.796000	7	0	388	276	514	750	490.461	1021.78	75.1137	172.314	138.981	37.7717
2023-07-04	19:21:44.207000	7	1	396	269	514	750	495.263	1031.78	76.2163	173.416	138.981	37.7716
2023-07-04	19:21:46.616000	7	1	400	265	514	750	498.218	1037.94	76.7727	173.973	138.98	37.7715
2023-07-04	19:21:49.027000	7	1	412	256	514	750	504.42	1050.86	78.3336	175.534	138.98	37.7714
2023-07-04	19:21:51.426000	7	1	422	249	514	750	509.377	1061.19	79.5945	176.795	138.98	37.7712
2023-07-04	19:21:53.839000	7	0	430	242	514	750	514.898	1072.69	80.6109	177.811	138.98	37.7711
2023-07-04	19:21:56.249000	7	0	440	233	514	750	522.269	1088.04	81.8544	179.054	138.979	37.771
2023-07-04	19:21:58.640000	7	1	452	221	514	750	532.621	1109.61	83.3153	180.515	138.979	37.7708
2023-07-04	19:22:05.865000	8	1	375	396	514	750	380.312	792.303	68.5623	165.762	138.981	37.7739
2023-07-04	19:22:08.271000	8	1	385	395	514	750	377.712	786.886	70.0299	167.23	138.981	37.7739
2023-07-04	19:22:10.671000	8	1	396	391	514	750	377.895	787.27	71.8048	169.005	138.981	37.7738
2023-07-04	19:22:13.082000	8	1	411	387	514	750	377.33	786.092	74.1589	171.359	138.981	37.7738
2023-07-04	19:22:15.480000	8	1	420	383	514	750	378.847	789.252	75.6336	172.834	138.98	37.7737
2023-07-04	19:22:17.892000	8	0	428	378	514	750	381.811	795.428	76.9829	174.183	138.98	37.7737
2023-07-04	19:22:20.307000	8	1	438	375	514	750	382.624	797.12	78.5432	175.743	138.98	37.7736
2023-07-04	19:22:22.714000	8	1	451	371	514	750	384.2	800.405	80.5622	177.762	138.98	37.7736
2023-07-04	19:21:41.796000	9	1	501	346	514	750	404.209	842.089	88.157	185.357	138.978	37.7732
2023-07-04	19:21:44.207000	9	1	510	344	514	750	406.02	845.861	89.4355	186.636	138.978	37.7732
2023-07-04	19:21:46.616000	9	1	517	341	514	750	409.011	852.093	89.5797	187.62	138.978	37.7732
2023-07-04	19:21:49.027000	9	0	527	336	514	750	414.204	862.911	88.2014	188.999	138.978	37.7731
2023-07-04	19:21:51.426000	9	1	540	332	514	750	418.808	872.502	86.4407	190.759	138.977	37.7731
2023-07-04	19:21:53.839000	9	1	553	330	514	750	421.807	878.75	84.6949	192.505	138.977	37.7731
2023-07-04	19:21:56.249000	9	1	565	327	514	750	426.063	887.618	83.1252	194.075	138.977	37.773
2023-07-04	19:21:58.640000	9	1	577	325	514	750	429.644	895.077	81.5681	195.632	138.976	37.773
2023-07-04	19:22:01.053000	9	0	587	323	514	750	433.195	902.475	80.2985	196.902	138.976	37.773
2023-07-04	19:22:03.455000	9	1	596	321	514	750	436.767	909.916	79.1789	198.021	138.976	37.773
2023-07-04	19:22:05.865000	9	1	605	316	514	750	443.438	923.814	78.1579	199.042	138.976	37.7729
2023-07-04	19:22:08.271000	9	0	617	311	514	750	450.921	939.404	76.7959	200.404	138.976	37.7729
2023-07-04	19:22:10.671000	9	1	631	308	514	750	457.223	952.533	75.1735	202.026	138.975	37.7728
2023-07-04	19:22:13.082000	9	0	643	304	514	750	464.281	967.237	73.8681	203.332	138.975	37.7728
2023-07-04	19:22:15.480000	9	1	654	301	514	750	470.32	979.818	72.6823	204.518	138.975	37.7728
2023-07-04	19:22:17.892000	9	0	662	297	514	750	476.564	992.825	71.9072	205.293	138.974	37.7727
2023-07-04	19:22:20.307000	9	1	670	294	514	750	481.946	1004.04	71.1139	206.086	138.974	37.7727
2023-07-04	19:22:22.714000	9	1	679	290	514	750	488.697	1018.1	70.2673	206.933	138.974	37.7726
2023-07-04	19:22:10.671000	10	1	424	348	514	750	411.951	858.218	77.3807	174.581	138.98	37.7731
2023-07-04	19:22:13.082000	10	1	436	341	514	750	416.371	867.426	79.2028	176.403	138.98	37.773
2023-07-04	19:22:15.480000	10	1	448	334	514	750	421.203	877.492	80.9849	178.185	138.98	37.7729
2023-07-04	19:22:17.892000	10	1	463	329	514	750	424.078	883.481	83.0928	180.293	138.979	37.7728
2023-07-04	19:22:20.307000	10	1	468	326	514	750	426.488	888.502	83.8082	181.008	138.979	37.7728
2023-07-04	19:22:22.714000	10	1	478	319	514	750	432.501	901.029	85.2254	182.425	138.979	37.7727
2023-07-04	19:22:25.106000	10	1	488	313	514	750	437.773	912.012	86.5951	183.795	138.979	37.7726
2023-07-04	19:22:27.524000	10	0	498	306	514	750	444.288	925.586	87.9362	185.136	138.978	37.7725
2023-07-04	19:22:29.925000	10	1	512	297	514	750	453.004	943.744	89.747	186.947	138.978	37.7723
2023-07-04	19:21:44.207000	11	1	436	514	514	750	248.556	517.816	71.7108	168.911	138.98	37.7762
2023-07-04	19:21:46.616000	11	1	440	508	514	750	253.061	527.203	72.9971	170.197	138.98	37.7761
2023-07-04	19:21:49.027000	11	1	451	496	514	750	261.696	545.192	76.07	173.27	138.98	37.7759
2023-07-04	19:21:51.426000	11	1	458	484	514	750	271.831	566.305	78.1113	175.311	138.98	37.7757
2023-07-04	19:21:53.839000	11	1	467	474	514	750	279.973	583.268	80.3358	177.536	138.98	37.7755
2023-07-04	19:21:56.249000	11	1	478	465	514	750	287.265	598.459	82.8008	180.001	138.979	37.7754
2023-07-04	19:21:58.640000	11	0	489	452	514	750	299.047	623.004	85.2045	182.405	138.979	37.7752
2023-07-04	19:22:01.053000	11	1	498	441	514	750	309.414	644.602	87.0359	184.236	138.979	37.775
2023-07-04	19:22:03.455000	11	1	503	435	514	750	315.192	656.64	88	185.2	138.979	37.7749
2023-07-04	19:22:05.865000	11	1	513	425	514	750	325.002	677.076	89.8237	187.024	138.978	37.7747
2023-07-04	19:22:08.271000	11	0	525	414	514	750	336.18	700.364	88.1249	189.075	138.978	37.7746
2023-07-04	19:22:10.671000	11	0	537	403	514	750	347.761	724.491	86.2078	190.992	138.978	37.7744
2023-07-04	19:22:13.082000	11	0	548	394	514	750	357.62	745.03	84.5445	192.656	138.977	37.7742
2023-07-04	19:22:15.480000	11	1	556	386	514	750	366.415	763.353	83.4181	193.782	138.977	37.7741
2023-07-04	19:22:17.892000	11	1	562	379	514	750	374.092	779.346	82.628	194.572	138.977	37.774
2023-07-04	19:22:20.307000	11	1	573	374	514	750	380.601	792.906	81.0822	196.118	138.977	37.7739
2023-07-04	19:22:22.714000	11	0	584	366	514	750	390.328	813.17	79.6689	197.531	138.976	37.7738
2023-07-04	19:22:25.106000	11	1	595	357	514	750	401.261	835.946	78.354	198.846	138.976	37.7737
2023-07-04	19:22:27.524000	11	1	604	349	514	750	410.976	856.186	77.3502	199.85	138.976	37.7735
2023-07-04	19:22:29.925000	11	1	618	340	514	750	422.985	881.204	75.7666	201.433	138.976	37.7734
2023-07-04	19:21:51.426000	12	1	450	387	514	750	368.599	767.902	80.001	177.201	138.98	37.7739
2023-07-04	19:21:53.839000	12	0	457	389	514	750	365.472	761.388	81.0274	178.227	138.979	37.7739
2023-07-04	19:21:56.249000	12	1	471	385	514	750	367.524	765.663	83.2811	180.481	138.979	37.7739
2023-07-04	19:21:58.640000	12	1	486	377	514	750	374.049	779.257	85.707	182.907	138.979	37.7738
2023-07-04	19:22:01.053000	12	1	497	370	514	750	380.38	792.446	87.4385	184.638	138.978	37.7737
2023-07-04	19:22:03.455000	12	1	505	365	514	750	385.105	802.29	88.6609	185.861	138.978	37.7736
2023-07-04	19:22:05.865000	12	1	517	358	514	750	392.011	816.678	89.5615	187.638	138.978	37.7735
2023-07-04	19:22:08.271000	12	1	529	350	514	750	400.281	833.906	87.8524	189.348	138.978	37.7734
2023-07-04	19:22:10.671000	12	1	538	345	514	750	405.71	845.217	86.6087	190.591	138.977	37.7733
2023-07-04	19:22:13.082000	12	0	549	335	514	750	416.473	867.639	85.1792	192.021	138.977	37.7731
2023-07-04	19:22:15.480000	12	1	561	326	514	750	426.597	888.73	83.6746	193.525	138.977	37.773
2023-07-04	19:22:17.892000	12	1	570	322	514	750	431.648	899.252	82.5457	194.654	138.977	37.773
2023-07-04	19:22:20.307000	12	1	583	313	514	750	442.414	921.681	81.0274	196.173	138.976	37.7728
2023-07-04	19:22:22.714000	12	0	595	303	514	750	454.28	946.401	79.729	197.471	138.976	37.7727
2023-07-04	19:22:25.106000	12	1	607	296	514	750	463.427	965.458	78.4234	198.777	138.976	37.7726
2023-07-04	19:22:27.524000	12	0	619	287	514	750	474.757	989.061	77.2225	199.978	138.975	37.7724
2023-07-04	19:22:29.925000	12	1	634	279	514	750	486.046	1012.58	75.7064	201.494	138.975	37.7723
2023-07-04	19:22:27.524000	13	1	403	406	514	750	361.465	753.04	72.1164	169.316	138.981	37.7741
2023-07-04	19:22:29.925000	13	1	416	399	514	750	364.424	759.205	74.4001	171.6	138.98	37.774
2023-07-04	19:22:32.336000	13	1	425	392	514	750	368.897	768.523	76.0391	173.239	138.98	37.7739
2023-07-04	19:22:34.739000	13	1	435	381	514	750	377.362	786.158	77.9158	175.116	138.98	37.7737
2023-07-04	19:22:37.150000	13	1	438	376	514	750	381.644	795.079	78.5134	175.713	138.98	37.7736
2023-07-04	19:22:39.550000	13	1	451	367	514	750	388.147	808.626	80.659	177.859	138.98	37.7735
2023-07-04	19:22:41.958000	13	1	459	356	514	750	397.82	828.779	82.0532	179.253	138.979	37.7733
2023-07-04	19:22:44.367000	13	1	470	346	514	750	406.389	846.63	83.7844	180.984	138.979	37.7732
2023-07-04	19:22:27.524000	14	1	409	378	514	750	386.535	805.268	74.2379	171.438	138.981	37.7736
2023-07-04	19:22:29.925000	14	1	421	371	514	750	390.244	812.994	76.213	173.413	138.98	37.7735
2023-07-04	19:22:32.336000	14	1	432	364	514	750	394.614	822.099	78.0067	175.207	138.98	37.7734
2023-07-04	19:22:34.739000	14	1	445	355	514	750	400.981	835.364	80.0913	177.291	138.98	37.7733
2023-07-04	19:22:37.150000	14	1	446	352	514	750	403.767	841.168	80.3044	177.504	138.98	37.7732
2023-07-04	19:22:39.550000	14	1	460	344	514	750	409.575	853.268	82.4238	179.624	138.979	37.7731
2023-07-04	19:22:39.550000	15	1	441	413	514	750	344.816	718.355	77.7776	174.978	138.98	37.7743
2023-07-04	19:22:41.958000	15	0	452	408	514	750	347.574	724.102	79.7246	176.925	138.98	37.7743
2023-07-04	19:22:44.367000	15	1	463	405	514	750	348.749	726.549	81.5911	178.791	138.979	37.7742
2023-07-04	19:22:46.767000	15	1	474	401	514	750	351.285	731.832	83.4617	180.662	138.979	37.7742
2023-07-04	19:22:49.169000	15	1	486	396	514	750	355.106	739.792	85.4775	182.678	138.979	37.7741
2023-07-04	19:22:51.588000	15	1	497	393	514	750	357.405	744.581	87.2737	184.474	138.979	37.7741
2023-07-04	19:22:53.998000	15	1	504	388	514	750	362.138	754.442	88.4176	185.618	138.978	37.774
2023-07-04	19:22:56.388000	15	1	513	385	514	750	365.001	760.407	89.843	187.043	138.978	37.774
2023-07-04	19:22:58.809000	15	1	520	384	514	750	366.049	762.59	89.0608	188.139	138.978	37.774
2023-07-04	19:23:01.210000	15	1	529	379	514	750	371.303	773.536	87.6847	189.515	138.978	37.7739
2023-07-04	19:23:03.609000	15	1	542	373	514	750	378.038	787.567	85.7524	191.448	138.977	37.7738
2023-07-04	19:23:06.020000	15	1	555	368	514	750	384.194	800.391	83.8739	193.326	138.977	37.7738
2023-07-04	19:23:08.436000	15	0	566	363	514	750	390.478	813.483	82.3472	194.853	138.977	37.7737
2023-07-04	19:23:10.836000	15	1	575	359	514	750	395.73	824.424	81.1328	196.067	138.977	37.7737
2023-07-04	19:24:25.428000	16	1	353	409	514	750	377.097	785.606	64.7261	161.926	138.982	37.7741
2023-07-04	19:24:27.843000	16	1	361	410	514	750	372.839	776.736	65.7723	162.972	138.982	37.7741
2023-07-04	19:24:30.234000	16	1	366	411	514	750	369.899	770.61	66.415	163.615	138.982	37.7741
2023-07-04	19:24:32.643000	16	1	375	408	514	750	369.168	769.088	67.8816	165.082	138.981	37.7741
2023-07-04	19:24:35.054000	16	0	388	402	514	750	370.108	771.046	70.0963	167.296	138.981	37.774
2023-07-04	19:24:37.455000	16	1	403	396	514	750	370.995	772.893	72.5907	169.791	138.981	37.7739
2023-07-04	19:24:39.854000	16	1	415	390	514	750	373.364	777.83	74.6237	171.824	138.98	37.7739
2023-07-04	19:24:42.271000	16	1	421	381	514	750	380.539	792.777	75.8542	173.054	138.98	37.7737
2023-07-04	19:24:44.671000	16	1	433	377	514	750	381.694	795.182	77.748	174.948	138.98	37.7737
2023-07-04	19:24:47.081000	16	1	445	372	514	750	384.246	800.5	79.6551	176.855	138.98	37.7736
2023-07-04	19:24:49.488000	16	1	455	367	514	750	387.518	807.316	81.2426	178.443	138.979	37.7735
2023-07-04	19:23:46.921000	17	1	368	435	514	750	347.19	723.301	65.1327	162.333	138.982	37.7746
2023-07-04	19:23:49.332000	17	0	377	424	514	750	353.617	736.69	67.2056	164.406	138.981	37.7744
2023-07-04	19:23:51.733000	17	0	384	417	514	750	357.476	744.729	68.6748	165.875	138.981	37.7743
2023-07-04	19:23:54.148000	17	1	390	415	514	750	357.213	744.181	69.688	166.888	138.981	37.7743
2023-07-04	19:23:56.548000	17	1	396	413	514	750	357.062	743.866	70.7024	167.902	138.981	37.7742
2023-07-04	19:23:58.959000	17	0	404	408	514	750	359.255	748.435	72.1703	169.37	138.981	37.7742
2023-07-04	19:24:01.359000	17	1	416	407	514	750	356.725	743.166	74.0546	171.255	138.981	37.7742
2023-07-04	19:24:03.780000	17	1	429	410	514	750	350.464	730.122	75.9638	173.164	138.98	37.7743
2023-07-04	19:24:06.180000	17	1	437	411	514	750	347.635	724.228	77.203	174.403	138.98	37.7743
2023-07-04	19:24:08.579000	17	1	448	413	514	750	343.402	715.41	78.9191	176.119	138.98	37.7744
2023-07-04	19:24:10.988000	17	1	459	410	514	750	344.42	717.53	80.8112	178.011	138.98	37.7743
2023-07-04	19:24:13.396000	17	0	467	406	514	750	347.196	723.313	82.22	179.42	138.979	37.7743
2023-07-04	19:24:15.797000	17	1	475	401	514	750	351.172	731.597	83.6238	180.824	138.979	37.7742
2023-07-04	19:24:18.206000	17	1	486	392	514	750	359.093	748.099	85.5279	182.728	138.979	37.7741
2023-07-04	19:25:13.567000	18	1	362	380	514	750	400.005	833.33	67.6666	164.867	138.982	37.7735
2023-07-04	19:25:15.967000	18	0	367	379	514	750	399.061	831.365	68.3852	165.585	138.982	37.7735
2023-07-04	19:25:18.373000	18	1	378	381	514	750	393.265	819.288	69.7679	166.968	138.981	37.7736
2023-07-04	19:25:20.782000	18	1	391	382	514	750	388.012	808.345	71.5184	168.718	138.981	37.7736
2023-07-04	19:25:23.199000	18	1	402	378	514	750	388.495	809.351	73.2443	170.444	138.981	37.7736
2023-07-04	19:25:30.415000	19	1	472	362	514	750	390.267	813.042	83.8219	181.022	138.979	37.7735
2023-07-04	19:25:32.816000	19	1	478	359	514	750	392.654	818.016	84.7395	181.94	138.979	37.7734
2023-07-04	19:25:35.225000	19	1	493	354	514	750	396.556	826.146	86.9644	184.164	138.979	37.7734
2023-07-04	19:25:37.631000	19	1	504	345	514	750	405.123	843.994	88.5856	185.786	138.978	37.7732
2023-07-04	19:25:40.041000	19	1	518	341	514	750	409.02	852.11	89.4397	187.76	138.978	37.7732
2023-07-04	19:25:42.436000	19	1	530	335	514	750	415.308	865.212	87.7921	189.408	138.978	37.7731
2023-07-04	19:25:44.846000	19	1	541	333	514	750	417.873	870.555	86.2954	190.905	138.977	37.7731
2023-07-04	19:25:47.257000	19	1	545	330	514	750	421.142	877.366	85.7787	191.421	138.977	37.773
2023-07-04	19:25:49.663000	19	1	557	326	514	750	426.175	887.85	84.2091	192.991	138.977	37.773
2023-07-04	19:25:52.062000	19	1	570	318	514	750	435.615	907.516	82.614	194.586	138.977	37.7729
2023-07-04	19:25:54.472000	19	1	581	313	514	750	442.106	921.04	81.2834	195.917	138.976	37.7728
2023-07-04	19:25:56.889000	19	1	593	307	514	750	449.989	937.462	79.8888	197.311	138.976	37.7727
2023-07-04	19:25:47.257000	20	1	378	322	514	750	449.088	935.585	72.372	169.572	138.981	37.7725
2023-07-04	19:25:49.663000	20	1	385	320	514	750	448.933	935.262	73.3008	170.501	138.981	37.7725
2023-07-04	19:25:52.062000	20	1	397	312	514	750	453.357	944.48	75.0442	172.244	138.981	37.7724
2023-07-04	19:25:54.472000	20	1	405	303	514	750	460.098	958.522	76.296	173.496	138.98	37.7722
2023-07-04	19:25:56.889000	20	1	419	297	514	750	462.854	964.264	78.156	175.356	138.98	37.7721
2023-07-04	19:25:59.290000	20	1	437	292	514	750	464.428	967.542	80.4566	177.657	138.98	37.7721
2023-07-04	19:26:01.689000	20	1	449	285	514	750	469.521	978.153	82.0425	179.242	138.979	37.772
2023-07-04	19:26:04.089000	20	1	458	282	514	750	471.339	981.94	83.1765	180.377	138.979	37.7719
2023-07-04	19:26:06.501000	20	1	470	280	514	750	472.055	983.432	84.6517	181.852	138.979	37.7719
2023-07-04	19:26:08.916000	20	1	484	276	514	750	474.948	989.46	86.3785	183.579	138.979	37.7719
2023-07-04	19:26:11.316000	20	1	496	273	514	750	477.34	994.441	87.8389	185.039	138.978	37.7719
2023-07-04	19:26:13.721000	20	1	511	265	514	750	485.009	1010.42	89.6456	186.846	138.978	37.7718
2023-07-04	19:26:16.132000	20	1	524	258	514	750	492.102	1025.2	88.8356	188.364	138.978	37.7717
2023-07-04	19:26:18.532000	20	1	535	252	514	750	498.443	1038.41	87.5853	189.615	138.977	37.7716
2023-07-04	19:26:20.949000	20	1	546	250	514	750	501.023	1043.78	86.3381	190.862	138.977	37.7716
2023-07-04	19:25:20.782000	21	1	349	367	514	750	417.03	868.799	66.6932	163.893	138.982	37.7733
2023-07-04	19:25:23.199000	21	1	363	361	514	750	417.279	869.318	68.785	165.985	138.982	37.7732
2023-07-04	19:25:25.589000	21	1	375	358	514	750	415.915	866.475	70.4759	167.676	138.981	37.7732
2023-07-04	19:25:27.998000	21	1	385	353	514	750	417.433	869.637	71.9991	169.199	138.981	37.7731
2023-07-04	19:25:30.415000	21	1	396	347	514	750	419.92	874.82	73.6798	170.88	138.981	37.773
2023-07-04	19:25:32.816000	21	0	406	342	514	750	422.052	879.261	75.1735	172.374	138.981	37.7729
2023-07-04	19:25:35.225000	21	1	413	341	514	750	421.286	877.665	76.1287	173.329	138.98	37.7729
2023-07-04	19:27:11.492000	22	1	442	442	514	750	316.304	658.955	76.8425	174.042	138.98	37.7749
2023-07-04	19:27:13.898000	22	1	451	436	514	750	320.258	667.193	78.655	175.855	138.98	37.7748
2023-07-04	19:27:16.308000	22	1	462	428	514	750	326.172	679.514	80.8265	178.026	138.979	37.7747
2023-07-04	19:27:18.704000	22	1	473	423	514	750	329.56	686.573	82.8534	180.053	138.979	37.7746
2023-07-04	19:27:21.123000	22	1	479	418	514	750	333.84	695.488	83.982	181.182	138.979	37.7745
2023-07-04	19:27:23.509000	22	1	488	410	514	750	340.993	710.39	85.6271	182.827	138.979	37.7744
2023-07-04	19:27:25.930000	22	1	497	399	514	750	351.411	732.095	87.2272	184.427	138.979	37.7742
2023-07-04	19:27:28.345000	22	1	508	386	514	750	364.049	758.424	89.0556	186.256	138.978	37.774
2023-07-04	19:27:30.735000	22	1	519	379	514	750	371.034	772.974	89.2279	187.972	138.978	37.7739
2023-07-04	19:27:33.145000	22	1	527	372	514	750	378.223	787.953	88.0303	189.17	138.978	37.7738
2023-07-04	19:27:35.540000	22	1	534	366	514	750	384.52	801.072	87.0185	190.181	138.978	37.7737
2023-07-04	19:27:37.961000	22	1	544	357	514	750	394.143	821.119	85.6347	191.565	138.977	37.7735
2023-07-04	19:27:40.366000	22	0	555	349	514	750	403.091	839.759	84.1621	193.038	138.977	37.7734
2023-07-04	19:27:42.765000	22	1	566	342	514	750	411.3	856.862	82.7368	194.463	138.977	37.7733
2023-07-04	19:27:45.172000	22	1	576	332	514	750	422.573	880.346	81.5631	195.637	138.977	37.7732
2023-07-04	19:27:47.578000	22	1	588	323	514	750	433.365	902.829	80.1682	197.032	138.976	37.773
2023-07-04	19:27:49.983000	22	1	598	313	514	750	445	927.068	79.1193	198.081	138.976	37.7728
2023-07-04	19:27:52.403000	22	0	605	306	514	750	453.23	944.213	78.4174	198.783	138.976	37.7727
2023-07-04	19:27:54.798000	22	1	612	300	514	750	460.548	959.459	77.7141	199.486	138.976	37.7726
2023-07-04	19:27:57.205000	22	1	622	289	514	750	473.482	986.405	76.8149	200.385	138.975	37.7725
2023-07-04	19:22:27.524000	23	1	402	406	514	750	361.773	753.683	71.9657	169.166	138.981	37.7741
2023-07-04	19:22:29.925000	23	1	408	399	514	750	366.657	763.856	73.196	170.396	138.981	37.774
2023-07-04	19:22:32.336000	23	1	425	392	514	750	368.897	768.523	76.0391	173.239	138.98	37.7739
2023-07-04	19:22:34.739000	23	1	435	381	514	750	377.362	786.158	77.9158	175.116	138.98	37.7737
2023-07-04	19:22:37.150000	23	1	437	376	514	750	381.844	795.496	78.3664	175.566	138.98	37.7736
2023-07-04	19:22:39.550000	23	1	451	367	514	750	388.147	808.626	80.659	177.859	138.98	37.7735
2023-07-04	19:22:41.958000	23	1	459	356	514	750	397.82	828.779	82.0532	179.253	138.979	37.7733
2023-07-04	19:22:44.367000	23	1	470	345	514	750	407.383	848.701	83.7996	181	138.979	37.7731
2023-07-04	19:26:35.396000	24	1	323	278	514	750	509.181	1060.78	67.9687	165.169	138.982	37.7716
2023-07-04	19:26:37.812000	24	1	336	270	514	750	511.941	1066.53	69.6535	166.854	138.982	37.7714
2023-07-04	19:26:40.201000	24	1	350	258	514	750	518.614	1080.43	71.5651	168.765	138.982	37.7712
2023-07-04	19:26:42.607000	24	1	360	256	514	750	517.448	1078	72.6856	169.886	138.981	37.7712
2023-07-04	19:26:45.013000	24	1	369	253	514	750	517.72	1078.57	73.7354	170.935	138.981	37.7712
2023-07-04	19:26:47.423000	24	0	378	247	514	750	521.061	1085.53	74.8703	172.07	138.981	37.7711
2023-07-04	19:26:49.827000	24	1	389	241	514	750	524.124	1091.91	76.2024	173.402	138.981	37.771
2023-07-04	19:26:52.239000	24	0	400	236	514	750	526.49	1096.84	77.4948	174.695	138.98	37.771
2023-07-04	19:26:54.645000	24	1	413	237	514	750	522.848	1089.25	78.862	176.062	138.98	37.771
2023-07-04	19:22:34.739000	25	1	370	324	514	750	449.68	936.818	71.3233	168.523	138.981	37.7725
2023-07-04	19:22:37.150000	25	1	375	325	514	750	447.153	931.554	71.8892	169.089	138.981	37.7725
2023-07-04	19:22:39.550000	25	1	388	321	514	750	447.121	931.487	73.6322	170.832	138.981	37.7725
2023-07-04	19:22:41.958000	25	0	397	312	514	750	453.357	944.48	75.0442	172.244	138.981	37.7724
2023-07-04	19:22:44.367000	25	1	408	304	514	750	458.423	955.033	76.6307	173.831	138.98	37.7722
2023-07-04	19:22:46.767000	25	1	423	299	514	750	460.089	958.504	78.5924	175.792	138.98	37.7722
2023-07-04	19:22:49.169000	25	1	434	293	514	750	463.949	966.546	80.0707	177.271	138.98	37.7721
2023-07-04	19:22:51.588000	25	1	446	292	514	750	463.021	964.611	81.5549	178.755	138.979	37.7721
2023-07-04	19:27:40.366000	26	1	427	383	514	750	377.171	785.76	76.6638	173.864	138.98	37.7738
2023-07-04	19:27:42.765000	26	1	437	377	514	750	380.865	793.456	78.336	175.536	138.98	37.7737
2023-07-04	19:27:45.172000	26	1	446	374	514	750	382.099	796.028	79.7488	176.949	138.98	37.7736
2023-07-04	19:27:47.578000	26	1	456	367	514	750	387.367	807.001	81.3888	178.589	138.979	37.7735
2023-07-04	19:27:49.983000	26	1	470	360	514	750	392.474	817.642	83.5631	180.763	138.979	37.7734
2023-07-04	19:27:52.403000	26	1	473	357	514	750	395.133	823.18	84.0441	181.244	138.979	37.7734
2023-07-04	19:27:54.798000	26	1	481	355	514	750	396.376	825.77	85.2244	182.424	138.979	37.7734
2023-07-04	19:27:57.205000	26	0	491	348	514	750	402.657	838.856	86.7255	183.925	138.979	37.7732
2023-07-04	19:27:59.615000	26	1	501	338	514	750	412.205	858.747	88.1927	185.393	138.978	37.7731
2023-07-04	19:28:02.020000	26	1	509	326	514	750	424.029	883.381	89.3244	186.524	138.978	37.7729
2023-07-04	19:28:04.428000	26	1	519	316	514	750	434.029	904.212	89.3399	187.86	138.978	37.7727
2023-07-04	19:28:06.826000	26	1	521	311	514	750	439.056	914.685	89.0865	188.114	138.978	37.7726
2023-07-04	19:30:04.767000	27	1	309	392	514	750	412.54	859.444	60.2034	157.403	138.983	37.7736
2023-07-04	19:30:07.172000	27	1	326	389	514	750	407.02	847.944	62.4906	159.691	138.983	37.7736
2023-07-04	19:30:09.572000	27	1	340	387	514	750	402.548	838.629	64.3898	161.59	138.982	37.7736
2023-07-04	19:30:11.988000	27	1	349	384	514	750	401.474	836.39	65.7332	162.933	138.982	37.7736
2023-07-04	19:30:14.393000	27	1	359	383	514	750	398.389	829.964	67.1036	164.304	138.982	37.7736
2023-07-04	19:30:16.804000	27	1	365	380	514	750	398.875	830.976	68.0652	165.265	138.982	37.7735
2023-07-04	19:30:19.209000	27	0	373	374	514	750	401.568	836.587	69.444	166.644	138.981	37.7735
2023-07-04	19:30:21.615000	27	1	386	369	514	750	401.927	837.334	71.4298	168.63	138.981	37.7734
2023-07-04	19:30:24.020000	27	1	398	364	514	750	403.053	839.681	73.2735	170.474	138.981	37.7733
2023-07-04	19:30:26.436000	27	1	407	354	514	750	410.201	854.572	74.8796	172.08	138.981	37.7732
2023-07-04	19:30:28.831000	27	0	412	345	514	750	417.647	870.084	75.8639	173.064	138.98	37.773
2023-07-04	19:30:31.244000	27	1	415	338	514	750	423.728	882.752	76.4885	173.688	138.98	37.7729
2023-07-04	19:30:33.637000	27	1	419	327	514	750	433.537	903.187	77.3422	174.542	138.98	37.7727
2023-07-04	19:30:36.063000	27	1	426	315	514	750	443.812	924.593	78.5635	175.763	138.98	37.7725
2023-07-04	19:30:38.458000	27	1	430	304	514	750	453.841	945.488	79.3338	176.534	138.98	37.7723
2023-07-04	19:30:40.863000	27	0	434	293	514	750	463.949	966.546	80.0707	177.271	138.98	37.7721
2023-07-04	19:30:43.263000	27	1	442	281	514	750	474.494	988.514	81.2722	178.472	138.98	37.7719
2023-07-04	19:28:40.516000	28	1	424	454	514	750	309.38	644.531	73.0879	170.288	138.98	37.7751
2023-07-04	19:28:42.932000	28	1	434	447	514	750	313.383	652.871	75.2099	172.41	138.98	37.775
2023-07-04	19:28:45.327000	28	0	445	437	514	750	320.515	667.729	77.5681	174.768	138.98	37.7748
2023-07-04	19:28:47.733000	28	1	458	428	514	750	326.833	680.892	80.1342	177.334	138.98	37.7747
2023-07-04	19:28:50.148000	28	1	470	420	514	750	332.92	693.573	82.4054	179.605	138.979	37.7745
2023-07-04	19:28:52.543000	28	1	482	412	514	750	339.511	707.304	84.5917	181.792	138.979	37.7744
2023-07-04	19:28:54.958000	28	1	487	408	514	750	343.064	714.706	85.486	182.686	138.979	37.7744
2023-07-04	19:28:57.375000	28	1	499	400	514	750	350.321	729.824	87.546	184.746	138.979	37.7742
2023-07-04	19:28:59.769000	28	1	511	393	514	750	357.013	743.764	89.5185	186.719	138.978	37.7741
2023-07-04	19:29:02.185000	28	1	525	385	514	750	365.166	760.75	88.2738	188.926	138.978	37.774
2023-07-04	19:29:04.581000	28	1	536	381	514	750	369.655	770.103	86.588	190.612	138.978	37.774
2023-07-04	19:29:06.990000	28	1	548	374	514	750	377.534	786.517	84.8331	192.367	138.977	37.7739
2023-07-04	19:29:09.395000	28	1	563	368	514	750	385.13	802.341	82.6905	194.51	138.977	37.7738
2023-07-04	19:29:11.801000	28	1	570	367	514	750	387.072	806.388	81.6815	195.519	138.977	37.7738
2023-07-04	19:29:14.214000	28	1	580	359	514	750	396.531	826.093	80.4189	196.781	138.977	37.7737
2023-07-04	19:29:16.618000	28	1	591	348	514	750	409.308	852.711	79.1568	198.043	138.976	37.7735
2023-07-04	19:21:44.207000	29	1	456	335	514	750	419.033	872.972	82.0439	179.244	138.979	37.7729
2023-07-04	19:21:46.616000	29	1	462	334	514	750	419.237	873.397	82.875	180.075	138.979	37.7729
2023-07-04	19:21:49.027000	29	1	473	333	514	750	419.011	872.925	84.3847	181.585	138.979	37.7729
2023-07-04	19:21:51.426000	29	1	485	330	514	750	421	877.069	86.0501	183.25	138.979	37.7729
2023-07-04	19:21:53.839000	29	0	496	327	514	750	423.383	882.033	87.5634	184.763	138.978	37.7729
2023-07-04	19:21:56.249000	29	0	508	324	514	750	426.042	887.574	89.1931	186.393	138.978	37.7728
2023-07-04	19:21:58.640000	29	1	523	321	514	750	429.094	893.932	88.7982	188.402	138.978	37.7728
2023-07-04	19:22:01.053000	29	1	537	317	514	750	433.61	903.341	86.9594	190.241	138.977	37.7728
2023-07-04	19:22:03.455000	29	1	543	315	514	750	435.966	908.247	86.1859	191.014	138.977	37.7728
2023-07-04	19:22:05.865000	29	1	555	311	514	750	440.91	918.549	84.6644	192.536	138.977	37.7727
2023-07-04	19:22:08.271000	29	1	567	304	514	750	449.138	935.689	83.2231	193.977	138.977	37.7726
2023-07-04	19:22:10.671000	29	0	579	298	514	750	456.65	951.338	81.8167	195.383	138.976	37.7725
2023-07-04	19:22:13.082000	29	1	592	295	514	750	461.637	961.729	80.2724	196.928	138.976	37.7725
2023-07-04	19:22:15.480000	29	0	603	290	514	750	468.531	976.09	79.0498	198.15	138.976	37.7724
2023-07-04	19:22:17.892000	29	1	613	287	514	750	473.466	986.372	77.9306	199.269	138.976	37.7724
2023-07-04	19:22:20.307000	29	1	622	285	514	750	477.377	994.52	76.9244	200.276	138.975	37.7724
2023-07-04	19:27:18.704000	30	1	386	320	514	750	448.647	934.666	73.4231	170.623	138.981	37.7725
2023-07-04	19:27:21.123000	30	1	392	320	514	750	446.972	931.177	74.1603	171.36	138.981	37.7725
2023-07-04	19:27:23.509000	30	1	402	318	514	750	446.282	929.74	75.4655	172.666	138.981	37.7725
2023-07-04	19:27:25.930000	30	1	415	315	514	750	446.123	929.409	77.1787	174.379	138.98	37.7725
2023-07-04	19:27:28.345000	30	1	425	314	514	750	444.991	927.05	78.4628	175.663	138.98	37.7725
2023-07-04	19:27:30.735000	30	1	441	310	514	750	446.015	929.182	80.5799	177.78	138.98	37.7724
2023-07-04	19:27:33.145000	30	0	450	308	514	750	446.609	930.421	81.761	178.961	138.979	37.7724
2023-07-04	19:27:35.540000	30	1	457	307	514	750	446.652	930.51	82.6681	179.868	138.979	37.7724
2023-07-04	19:27:37.961000	30	0	468	303	514	750	449.361	936.153	84.1245	181.324	138.979	37.7724
2023-07-04	19:27:40.366000	30	1	480	299	514	750	452.28	942.234	85.6887	182.889	138.979	37.7723
2023-07-04	19:27:42.765000	30	1	490	298	514	750	452.637	942.978	86.9606	184.161	138.978	37.7723
2023-07-04	19:27:45.172000	30	1	504	298	514	750	452.111	941.882	88.7326	185.933	138.978	37.7723
2023-07-04	19:27:47.578000	30	1	513	293	514	750	457.001	952.07	89.8746	187.075	138.978	37.7723
2023-07-04	19:27:49.983000	30	0	520	288	514	750	462.039	962.566	89.2559	187.944	138.978	37.7722
2023-07-04	19:27:52.403000	30	1	527	283	514	750	467.181	973.278	88.4055	188.795	138.978	37.7721
2023-07-04	19:27:54.798000	30	0	534	272	514	750	478.418	996.689	87.6041	189.596	138.977	37.7719
2023-07-04	19:27:57.205000	30	1	544	263	514	750	487.923	1016.49	86.4749	190.725	138.977	37.7718
2023-07-04	19:27:59.615000	30	1	558	260	514	750	491.972	1024.92	84.8688	192.331	138.977	37.7718
2023-07-04	19:28:02.020000	30	1	578	260	514	750	494.162	1029.49	82.5586	194.641	138.976	37.7718
2023-07-04	19:28:04.428000	30	0	584	259	514	750	495.965	1033.24	81.8862	195.314	138.976	37.7718
2023-07-04	19:28:06.826000	30	1	584	259	514	750	495.965	1033.24	81.8862	195.314	138.976	37.7718
2023-07-04	19:28:09.239000	30	1	591	257	514	750	498.977	1039.52	81.1229	196.077	138.976	37.7718
2023-07-04	19:28:11.647000	30	1	607	255	514	750	503.661	1049.28	79.3594	197.841	138.976	37.7718
2023-07-04	19:28:14.046000	30	1	608	250	514	750	508.759	1059.9	79.3527	197.847	138.976	37.7717
2023-07-04	19:26:28.165000	31	1	427	366	514	750	393.732	820.262	77.2344	174.434	138.98	37.7734
2023-07-04	19:26:30.580000	31	1	437	360	514	750	397.529	828.171	78.8314	176.031	138.98	37.7733
2023-07-04	19:26:32.990000	31	1	445	356	514	750	399.996	833.312	80.0667	177.267	138.98	37.7733
2023-07-04	19:26:35.396000	31	1	452	353	514	750	401.812	837.095	81.1237	178.324	138.98	37.7733
2023-07-04	19:26:37.812000	31	0	460	348	514	750	405.611	845.009	82.3493	179.549	138.979	37.7732
2023-07-04	19:26:40.201000	31	1	469	347	514	750	405.505	844.788	83.6286	180.829	138.979	37.7732
2023-07-04	19:26:42.607000	31	1	476	347	514	750	404.788	843.294	84.6133	181.813	138.979	37.7732
2023-07-04	19:26:45.013000	31	1	484	337	514	750	414.088	862.67	85.8454	183.045	138.979	37.773
2023-07-04	19:26:47.423000	31	1	498	334	514	750	416.308	867.294	87.7974	184.997	138.978	37.773
2023-07-04	19:26:49.827000	31	0	506	327	514	750	423.076	881.393	88.9165	186.117	138.978	37.7729
2023-07-04	19:26:52.239000	31	1	512	318	514	750	432.005	899.995	89.7347	186.935	138.978	37.7727
2023-07-04	19:26:54.645000	31	1	518	311	514	750	439.018	914.607	89.478	187.722	138.978	37.7726
2023-07-04	19:27:28.345000	32	1	419	407	514	750	355.913	741.473	74.519	171.719	138.98	37.7742
2023-07-04	19:27:30.735000	32	1	432	405	514	750	354.611	738.761	76.63	173.83	138.98	37.7742
2023-07-04	19:27:33.145000	32	1	443	400	514	750	357.129	744.006	78.5327	175.733	138.98	37.7741
2023-07-04	19:27:35.540000	32	1	455	393	514	750	361.843	753.826	80.6158	177.816	138.98	37.774
2023-07-04	19:27:37.961000	32	1	463	389	514	750	364.585	759.539	81.9588	179.159	138.979	37.7739
2023-07-04	19:27:40.366000	32	1	473	384	514	750	368.289	767.257	83.6083	180.808	138.979	37.7739
2023-07-04	19:27:42.765000	32	1	484	375	514	750	376.198	783.733	85.4261	182.626	138.979	37.7737
2023-07-04	19:28:40.516000	33	1	467	357	514	750	395.8	824.571	83.1802	180.38	138.979	37.7734
2023-07-04	19:28:42.932000	33	1	479	349	514	750	402.525	838.579	85.0118	182.212	138.979	37.7732
2023-07-04	19:28:45.327000	33	1	491	344	514	750	406.651	847.176	86.7576	183.958	138.979	37.7732
2023-07-04	19:28:47.733000	33	1	505	335	514	750	415.098	864.773	88.7576	185.958	138.978	37.773
2023-07-04	19:28:50.148000	33	1	512	326	514	750	424.005	883.329	89.7297	186.93	138.978	37.7729
2023-07-04	19:28:52.543000	33	1	526	319	514	750	431.167	898.25	88.4052	188.795	138.978	37.7728
2023-07-04	19:28:54.958000	33	0	539	314	514	750	436.716	909.811	86.7183	190.482	138.977	37.7727
2023-07-04	19:28:57.375000	33	1	542	311	514	750	439.892	916.427	86.3505	190.849	138.977	37.7727
2023-07-04	19:28:59.769000	34	1	331	361	514	750	429.895	895.601	64.806	162.006	138.982	37.7731
2023-07-04	19:29:02.185000	34	1	339	353	514	750	433.859	903.859	66.2118	163.412	138.982	37.773
2023-07-04	19:29:04.581000	34	1	349	346	514	750	436.395	909.143	67.7841	164.984	138.982	37.7729
2023-07-04	19:29:06.990000	34	1	358	346	514	750	433.073	902.22	68.8865	166.086	138.982	37.7729
2023-07-04	19:29:09.395000	34	1	369	349	514	750	426.411	888.341	70.1202	167.32	138.981	37.773
2023-07-04	19:29:11.801000	34	1	374	348	514	750	425.681	886.82	70.7989	167.999	138.981	37.773
2023-07-04	19:29:14.214000	34	1	382	352	514	750	419.318	873.566	71.6515	168.851	138.981	37.7731
2023-07-04	19:29:16.618000	34	1	390	356	514	750	413.052	860.511	72.5301	169.73	138.981	37.7732
2023-07-04	19:28:45.327000	35	1	345	365	514	750	420.459	875.943	66.3004	163.5	138.982	37.7732
2023-07-04	19:28:47.733000	35	1	357	358	514	750	422.271	879.718	68.1734	165.373	138.982	37.7731
2023-07-04	19:28:50.148000	35	1	366	353	514	750	423.69	882.673	69.5547	166.755	138.982	37.773
2023-07-04	19:28:52.543000	35	1	378	342	514	750	430.07	895.964	71.5651	168.765	138.981	37.7729
2023-07-04	19:28:54.958000	35	1	378	335	514	750	436.716	909.811	71.8555	169.055	138.981	37.7727
2023-07-04	19:28:57.375000	35	1	391	328	514	750	439.56	915.735	73.7502	170.95	138.981	37.7726
2023-07-04	19:28:59.769000	35	1	405	322	514	750	441.662	920.114	75.712	172.912	138.981	37.7726
2023-07-04	19:28:50.148000	36	1	463	328	514	750	425.071	885.55	83.109	180.309	138.979	37.7728
2023-07-04	19:28:52.543000	36	0	462	327	514	750	426.184	887.87	82.9917	180.192	138.979	37.7728
2023-07-04	19:28:54.958000	36	1	470	324	514	750	428.266	892.207	84.103	181.303	138.979	37.7728
2023-07-04	19:28:57.375000	36	1	482	318	514	750	433.184	902.451	85.7636	182.964	138.979	37.7727
2023-07-04	19:28:59.769000	36	0	492	308	514	750	442.547	921.959	87.1505	184.351	138.978	37.7725
2023-07-04	19:29:02.185000	36	0	501	296	514	750	454.186	946.206	88.3598	185.56	138.978	37.7723
2023-07-04	19:29:04.581000	36	1	509	285	514	750	465.027	968.791	89.3839	186.584	138.978	37.7721
2023-07-04	19:29:06.990000	36	0	517	276	514	750	474.009	987.504	89.6374	187.563	138.978	37.772
2023-07-04	19:29:09.395000	36	0	526	268	514	750	482.149	1004.46	88.5738	188.626	138.978	37.7718
2023-07-04	19:29:11.801000	36	1	536	260	514	750	490.494	1021.85	87.4293	189.771	138.977	37.7717
2023-07-04	19:29:14.214000	36	1	546	250	514	750	501.023	1043.78	86.3381	190.862	138.977	37.7716
2023-07-04	19:29:16.618000	36	1	556	240	514	750	511.726	1066.08	85.2921	191.908	138.977	37.7714
2023-07-04	19:29:19.023000	36	1	564	232	514	750	520.408	1084.17	84.4866	192.713	138.977	37.7713
2023-07-04	19:29:33.471000	37	1	406	403	514	750	363.418	757.11	72.7118	169.912	138.981	37.7741
2023-07-04	19:29:35.876000	37	1	415	398	514	750	365.657	761.773	74.2914	171.491	138.981	37.774
2023-07-04	19:29:38.287000	37	0	427	394	514	750	366.476	763.48	76.2671	173.467	138.98	37.774
2023-07-04	19:29:40.703000	37	1	438	393	514	750	365	760.404	77.982	175.182	138.98	37.774
2023-07-04	19:29:43.096000	37	1	444	391	514	750	365.761	761.99	78.9666	176.167	138.98	37.7739
2023-07-04	19:29:45.503000	37	0	449	387	514	750	368.774	768.266	79.848	177.048	138.98	37.7739
2023-07-04	19:29:47.907000	37	0	458	380	514	750	374.214	779.6	81.3935	178.594	138.979	37.7738
2023-07-04	19:29:50.313000	37	1	473	368	514	750	384.194	800.391	83.8739	181.074	138.979	37.7736
2023-07-04	19:29:19.023000	38	1	473	388	514	750	364.314	758.976	83.5382	180.738	138.979	37.774
2023-07-04	19:29:21.432000	38	0	480	384	514	750	367.576	765.771	84.6927	181.893	138.979	37.7739
2023-07-04	19:29:23.828000	38	1	496	380	514	750	370.438	771.733	87.2148	184.415	138.979	37.7739
2023-07-04	19:29:26.255000	38	1	511	377	514	750	373.012	777.096	89.5392	186.739	138.978	37.7738
2023-07-04	19:29:28.660000	38	1	518	376	514	750	374.021	779.199	89.3872	187.813	138.978	37.7738
2023-07-04	19:29:31.075000	38	1	526	374	514	750	376.191	783.72	88.172	189.028	138.978	37.7738
2023-07-04	19:29:33.471000	38	1	537	372	514	750	378.699	788.944	86.518	190.682	138.978	37.7738
2023-07-04	19:29:35.876000	38	1	550	369	514	750	382.697	797.273	84.6023	192.598	138.977	37.7738
2023-07-04	19:29:38.287000	38	1	561	365	514	750	387.858	808.025	83.0399	194.16	138.977	37.7737
2023-07-04	19:29:40.703000	38	1	571	362	514	750	392.165	816.996	81.6426	195.557	138.977	37.7737
2023-07-04	19:29:43.096000	38	0	581	359	514	750	396.699	826.443	80.2765	196.924	138.976	37.7737
2023-07-04	19:29:45.503000	38	1	592	357	514	750	400.666	834.707	78.7742	198.426	138.976	37.7737
2023-07-04	19:29:59.935000	39	1	374	317	514	750	455.07	948.048	72.0827	169.283	138.981	37.7724
2023-07-04	19:30:02.350000	39	1	387	314	514	750	454.12	946.068	73.76	170.96	138.981	37.7724
2023-07-04	19:30:04.767000	39	1	396	308	514	750	457.48	953.068	75.0524	172.252	138.981	37.7723
2023-07-04	19:30:07.172000	39	0	403	298	514	750	465.43	969.63	76.2026	173.403	138.98	37.7721
2023-07-04	19:30:09.572000	39	1	412	291	514	750	470.197	979.561	77.4712	174.671	138.98	37.772
2023-07-04	19:30:11.988000	39	1	424	289	514	750	469.703	978.532	78.9532	176.153	138.98	37.772
2023-07-04	19:30:14.393000	39	0	431	291	514	750	466.444	971.743	79.7501	176.95	138.98	37.772
2023-07-04	19:30:16.804000	39	1	437	295	514	750	461.469	961.379	80.3948	177.595	138.98	37.7721
2023-07-04	19:30:19.209000	39	1	445	296	514	750	459.213	956.679	81.3582	178.558	138.979	37.7722
2023-07-04	19:30:21.615000	39	0	454	292	514	750	461.913	962.304	82.5365	179.737	138.979	37.7721
2023-07-04	19:30:24.020000	39	1	467	283	514	750	469.359	977.816	84.253	181.453	138.979	37.772
2023-07-04	19:29:31.075000	40	1	312	379	514	750	422.428	880.043	61.4328	158.633	138.983	37.7734
2023-07-04	19:29:33.471000	40	1	323	373	514	750	422.623	880.45	63.1318	160.332	138.983	37.7733
2023-07-04	19:29:35.876000	40	1	335	369	514	750	420.954	876.973	64.8351	162.035	138.982	37.7733
2023-07-04	19:29:38.287000	40	1	346	367	514	750	418.226	871.29	66.3157	163.516	138.982	37.7733
2023-07-04	19:29:40.703000	40	1	359	361	514	750	418.743	872.368	68.2748	165.475	138.982	37.7732
2023-07-04	19:29:43.096000	40	1	363	361	514	750	417.279	869.318	68.785	165.985	138.982	37.7732
2023-07-04	19:29:40.703000	41	1	310	392	514	750	412.044	858.411	60.3241	157.524	138.983	37.7736
2023-07-04	19:29:43.096000	41	1	314	394	514	750	408.333	850.681	60.6728	157.873	138.983	37.7737
2023-07-04	19:29:45.503000	41	1	322	397	514	750	401.837	837.147	61.4578	158.658	138.983	37.7738
2023-07-04	19:29:47.907000	41	1	330	402	514	750	393.65	820.09	62.133	159.333	138.983	37.7739
2023-07-04	19:29:50.313000	41	1	340	396	514	750	394.452	821.761	63.8247	161.025	138.982	37.7738
2023-07-04	19:29:52.725000	41	1	349	390	514	750	396.011	825.01	65.3764	162.576	138.982	37.7737
2023-07-04	19:29:55.119000	41	1	358	387	514	750	395.101	823.114	66.7443	163.944	138.982	37.7737
2023-07-04	19:29:57.525000	41	0	366	385	514	750	393.864	820.537	67.9285	165.128	138.982	37.7736
2023-07-04	19:29:59.935000	41	0	375	385	514	750	390.571	813.677	69.1521	166.352	138.981	37.7737
2023-07-04	19:30:02.350000	41	1	384	386	514	750	386.518	805.233	70.3462	167.546	138.981	37.7737
2023-07-04	19:30:04.767000	41	1	393	386	514	750	383.584	799.121	71.6123	168.812	138.981	37.7737
2023-07-04	19:29:59.935000	42	1	431	459	514	750	302.605	630.418	74.0806	171.281	138.98	37.7752
2023-07-04	19:30:02.350000	42	1	439	452	514	750	307.293	640.184	75.8733	173.073	138.98	37.7751
2023-07-04	19:30:04.767000	42	0	447	446	514	750	311.296	648.522	77.571	174.771	138.98	37.775
2023-07-04	19:30:07.172000	42	1	457	442	514	750	313.23	652.552	79.5152	176.715	138.98	37.7749
2023-07-04	19:30:09.572000	42	1	467	438	514	750	315.52	657.323	81.4333	178.633	138.979	37.7749
2023-07-04	19:30:11.988000	42	1	476	438	514	750	314.306	654.793	83.0559	180.256	138.979	37.7749
2023-07-04	19:30:14.393000	42	1	480	436	514	750	315.835	657.98	83.8201	181.02	138.979	37.7749
2023-07-04	19:30:16.804000	42	1	490	434	514	750	316.91	660.219	85.6568	182.857	138.979	37.7748
2023-07-04	19:30:43.263000	43	1	452	379	514	750	376.145	783.623	80.5126	177.713	138.98	37.7737
2023-07-04	19:30:45.679000	43	1	457	381	514	750	373.376	777.855	81.2188	178.419	138.979	37.7738
2023-07-04	19:30:48.079000	43	0	462	376	514	750	377.598	786.649	82.0845	179.284	138.979	37.7737
2023-07-04	19:30:50.495000	43	1	470	373	514	750	379.559	790.735	83.3431	180.543	138.979	37.7737
2023-07-04	19:30:52.899000	43	1	477	372	514	750	379.807	791.251	84.4095	181.609	138.979	37.7737
2023-07-04	19:30:55.305000	43	1	478	362	514	750	389.667	811.792	84.6991	181.899	138.979	37.7735
2023-07-04	19:30:57.710000	43	1	483	354	514	750	397.212	827.511	85.5239	182.724	138.979	37.7733
2023-07-04	19:30:26.436000	44	1	456	400	514	750	354.773	739.099	80.5908	177.791	138.98	37.7741
2023-07-04	19:30:28.831000	44	1	463	403	514	750	350.728	730.671	81.6389	178.839	138.979	37.7742
2023-07-04	19:30:31.244000	44	0	471	406	514	750	346.677	722.232	82.875	180.075	138.979	37.7743
2023-07-04	19:30:33.637000	44	0	480	406	514	750	345.676	720.147	84.3554	181.555	138.979	37.7743
2023-07-04	19:30:36.063000	44	1	487	399	514	750	352.037	733.399	85.6013	182.801	138.979	37.7742
2023-07-04	19:30:38.458000	44	1	492	387	514	750	363.666	757.625	86.5318	183.732	138.979	37.774
2023-07-04	19:30:40.863000	44	1	502	387	514	750	363.198	756.651	88.1066	185.307	138.978	37.774
2023-07-04	19:30:43.263000	44	1	511	385	514	750	365.012	760.43	89.5291	186.729	138.978	37.774
2023-07-04	19:30:45.679000	44	1	519	381	514	750	369.034	768.808	89.2237	187.976	138.978	37.7739
2023-07-04	19:30:48.079000	44	1	527	373	514	750	377.224	785.871	88.0251	189.175	138.978	37.7738
2023-07-04	19:30:50.495000	44	1	535	365	514	750	385.572	803.263	86.8779	190.322	138.978	37.7737
2023-07-04	19:30:52.899000	44	1	545	364	514	750	387.243	806.743	85.4084	191.792	138.977	37.7737
2023-07-04	19:30:55.305000	44	1	555	361	514	750	391.155	814.893	83.9833	193.217	138.977	37.7736
2023-07-04	19:30:57.710000	44	1	563	363	514	750	390.09	812.674	82.7839	194.416	138.977	37.7737
2023-07-04	19:31:00.121000	44	1	564	368	514	750	385.258	802.609	82.5429	194.657	138.977	37.7738
2023-07-04	19:31:02.516000	44	0	566	370	514	750	383.541	799.032	82.2079	194.992	138.977	37.7738
2023-07-04	19:31:04.928000	44	1	573	372	514	750	382.577	797.022	81.1286	196.071	138.977	37.7739
2023-07-04	19:31:07.332000	44	1	583	374	514	750	382.279	796.401	79.6013	197.599	138.976	37.774
2023-07-04	19:31:09.737000	44	1	589	367	514	750	390.274	813.058	78.9204	198.28	138.976	37.7738
2023-07-04	19:31:12.147000	44	1	599	355	514	750	404.042	841.741	77.8557	199.344	138.976	37.7736
2023-07-04	19:30:24.020000	45	1	475	321	514	750	430.769	897.421	84.8056	182.006	138.979	37.7727
2023-07-04	19:30:26.436000	45	1	488	316	514	750	434.778	905.773	86.5716	183.772	138.979	37.7726
2023-07-04	19:30:28.831000	45	1	497	307	514	750	443.326	923.581	87.8024	185.002	138.978	37.7725
2023-07-04	19:30:31.244000	45	0	503	300	514	750	450.134	937.765	88.5997	185.8	138.978	37.7724
2023-07-04	19:30:33.637000	45	1	511	294	514	750	456.01	950.005	89.6231	186.823	138.978	37.7723
2023-07-04	19:30:36.063000	45	0	521	285	514	750	465.053	968.844	89.1375	188.062	138.978	37.7721
2023-07-04	19:30:38.458000	45	1	532	278	514	750	472.343	984.032	87.816	189.384	138.977	37.772
2023-07-04	19:30:40.863000	45	1	543	274	514	750	476.883	993.489	86.5136	190.686	138.977	37.772
2023-07-04	19:30:43.263000	45	1	557	269	514	750	482.918	1006.06	84.8915	192.308	138.977	37.7719
2023-07-04	19:30:45.679000	45	1	560	265	514	750	487.177	1014.93	84.582	192.618	138.977	37.7719
2023-07-04	19:30:48.079000	45	1	572	261	514	750	492.428	1025.87	83.2358	193.964	138.976	37.7718
2023-07-04	19:30:50.495000	45	0	583	253	514	750	501.767	1045.33	82.096	195.104	138.976	37.7717
2023-07-04	19:30:52.899000	45	1	593	244	514	750	512.13	1066.92	81.1262	196.074	138.976	37.7716
2023-07-04	19:30:55.305000	45	0	601	234	514	750	523.283	1090.16	80.4297	196.77	138.976	37.7714
2023-07-04	19:30:57.710000	45	1	609	227	514	750	531.558	1107.39	79.7048	197.495	138.975	37.7713
2023-07-04	19:31:00.121000	45	1	617	223	514	750	536.971	1118.67	78.9412	198.259	138.975	37.7712
2023-07-04	19:30:45.679000	46	1	349	336	514	750	445.669	928.463	68.2702	165.47	138.982	37.7727
2023-07-04	19:30:48.079000	46	0	356	332	514	750	446.865	930.953	69.2939	166.494	138.982	37.7726
2023-07-04	19:30:50.495000	46	0	368	329	514	750	445.597	928.313	70.8738	168.074	138.981	37.7726
2023-07-04	19:30:52.899000	46	1	382	328	514	750	442.163	921.158	72.6305	169.831	138.981	37.7726
2023-07-04	19:30:55.305000	46	1	395	328	514	750	438.458	913.439	74.2521	171.452	138.981	37.7727
2023-07-04	19:30:57.710000	46	1	405	330	514	750	433.914	903.972	75.4513	172.651	138.981	37.7727
2023-07-04	19:31:00.121000	46	0	411	329	514	750	433.417	902.937	76.2523	173.452	138.98	37.7727
2023-07-04	19:31:02.516000	46	1	420	328	514	750	432.342	900.699	77.4424	174.642	138.98	37.7727
2023-07-04	19:31:04.928000	46	1	434	326	514	750	431.481	898.905	79.3151	176.515	138.98	37.7727
2023-07-04	19:31:07.332000	46	1	445	324	514	750	431.552	899.052	80.7996	178	138.98	37.7727
2023-07-04	19:31:09.737000	46	0	453	322	514	750	432.325	900.663	81.8886	179.089	138.979	37.7727
2023-07-04	19:31:12.147000	46	0	462	320	514	750	433.133	902.346	83.1047	180.305	138.979	37.7727
2023-07-04	19:31:14.543000	46	0	473	318	514	750	433.941	904.03	84.5784	181.778	138.979	37.7726
2023-07-04	19:31:16.965000	46	1	486	318	514	750	432.906	901.874	86.2916	183.492	138.979	37.7727
2023-07-04	19:23:37.295000	47	1	361	336	514	750	441.367	919.5	69.7174	166.917	138.982	37.7727
2023-07-04	19:23:39.705000	47	1	370	336	514	750	438.329	913.17	70.821	168.021	138.981	37.7727
2023-07-04	19:23:42.115000	47	0	379	335	514	750	436.406	909.164	71.9802	169.18	138.981	37.7727
2023-07-04	19:23:44.525000	47	1	389	336	514	750	432.459	900.942	73.1992	170.399	138.981	37.7728
2023-07-04	19:23:46.921000	47	1	398	339	514	750	427.056	889.686	74.2389	171.439	138.981	37.7729
2023-07-04	19:23:49.332000	47	1	408	340	514	750	423.481	882.238	75.5044	172.704	138.98	37.7729
2023-07-04	19:23:51.733000	47	1	417	339	514	750	422.291	879.76	76.7206	173.921	138.98	37.7729
2023-07-04	19:23:54.148000	47	1	431	334	514	750	424.199	883.734	78.7166	175.917	138.98	37.7728
2023-07-04	19:23:56.548000	47	0	440	333	514	750	423.515	882.309	79.9372	177.137	138.98	37.7729
2023-07-04	19:23:58.959000	47	1	447	335	514	750	420.374	875.764	80.829	178.029	138.98	37.7729
2023-07-04	19:24:01.359000	47	1	456	333	514	750	421.014	877.099	82.0816	179.282	138.979	37.7729
2023-07-04	19:24:03.780000	47	1	469	329	514	750	423.398	882.065	83.8989	181.099	138.979	37.7728
2023-07-04	19:24:06.180000	47	1	480	325	514	750	426.358	888.231	85.4261	182.626	138.979	37.7728
2023-07-04	19:24:08.579000	47	1	491	322	514	750	428.618	892.939	86.924	184.124	138.978	37.7728
2023-07-04	19:24:10.988000	47	1	503	322	514	750	428.141	891.947	88.5278	185.728	138.978	37.7728
2023-07-04	19:24:13.396000	47	1	508	321	514	750	429.042	893.823	89.1987	186.399	138.978	37.7728
2023-07-04	19:23:15.641000	48	1	483	332	514	750	419.148	873.211	85.7586	182.959	138.979	37.7729
2023-07-04	19:23:18.052000	48	1	488	328	514	750	422.8	880.82	86.4744	183.674	138.979	37.7729
2023-07-04	19:23:20.452000	48	1	497	328	514	750	422.342	879.866	87.6931	184.893	138.978	37.7729
2023-07-04	19:23:22.873000	48	1	508	323	514	750	427.042	889.657	89.195	186.395	138.978	37.7728
2023-07-04	19:23:25.273000	48	0	515	319	514	750	431.001	897.905	89.8671	187.333	138.978	37.7728
2023-07-04	19:23:27.685000	48	1	523	318	514	750	432.094	900.181	88.8065	188.393	138.978	37.7728
2023-07-04	19:23:30.079000	48	1	533	314	514	750	436.414	909.181	87.5047	189.695	138.977	37.7727
2023-07-04	19:23:32.489000	48	1	544	307	514	750	444.015	925.016	86.1258	191.074	138.977	37.7726
2023-07-04	19:23:34.895000	48	1	555	303	514	750	448.876	935.144	84.7593	192.441	138.977	37.7726
2023-07-04	19:23:37.295000	48	1	568	300	514	750	453.228	944.211	83.1572	194.043	138.977	37.7725
2023-07-04	19:23:39.705000	48	0	576	296	514	750	458.214	954.597	82.2236	194.976	138.976	37.7725
2023-07-04	19:23:42.115000	48	1	582	292	514	750	463.021	964.611	81.5549	195.645	138.976	37.7724
2023-07-04	19:23:44.525000	48	1	590	287	514	750	469.196	977.476	80.6782	196.522	138.976	37.7723
2023-07-04	19:23:46.921000	48	0	601	284	514	750	474.052	987.592	79.4249	197.775	138.976	37.7723
2023-07-04	19:23:49.332000	48	1	613	283	514	750	477.378	994.522	78.031	199.169	138.976	37.7723
2023-07-04	19:23:51.733000	48	1	622	279	514	750	483.224	1006.7	77.0854	200.115	138.975	37.7723
2023-07-04	19:23:54.148000	48	1	633	275	514	750	489.679	1020.15	75.9354	201.265	138.975	37.7722
2023-07-04	19:23:56.548000	48	1	641	272	514	750	494.584	1030.37	75.1208	202.079	138.975	37.7722
2023-07-04	19:23:10.836000	49	1	420	437	514	750	326.81	680.844	73.284	170.484	138.981	37.7747
2023-07-04	19:23:13.248000	49	1	429	432	514	750	329.164	685.748	75.0349	172.235	138.98	37.7747
2023-07-04	19:23:15.641000	49	1	441	425	514	750	333.098	693.942	77.3406	174.541	138.98	37.7746
2023-07-04	19:23:18.052000	49	1	455	416	514	750	339.171	706.595	79.9822	177.182	138.98	37.7744
2023-07-04	19:23:20.452000	49	0	466	405	514	750	348.323	725.662	82.0793	179.279	138.979	37.7743
2023-07-04	19:23:22.873000	49	1	472	397	514	750	355.49	740.592	83.2148	180.415	138.979	37.7741
2023-07-04	19:23:25.273000	49	1	476	394	514	750	358.022	745.868	83.9072	181.107	138.979	37.7741
2023-07-04	19:23:27.685000	49	1	490	387	514	750	363.793	757.889	86.2174	183.417	138.979	37.774
2023-07-04	19:23:30.079000	49	1	501	381	514	750	369.229	769.215	87.9823	185.182	138.978	37.7739
2023-07-04	19:23:32.489000	49	1	510	372	514	750	378.021	787.531	89.3937	186.594	138.978	37.7737
2023-07-04	19:23:34.895000	49	1	521	366	514	750	384.064	800.12	88.9557	188.244	138.978	37.7737
2023-07-04	19:23:37.295000	49	1	531	357	514	750	393.368	819.503	87.5231	189.677	138.978	37.7735
2023-07-04	19:23:39.705000	49	1	536	350	514	750	400.605	834.579	86.8519	190.348	138.978	37.7734
2023-07-04	19:23:42.115000	49	1	548	346	514	750	405.428	844.629	85.1894	192.011	138.977	37.7733
2023-07-04	19:23:44.525000	49	1	561	338	514	750	414.672	863.887	83.492	193.708	138.977	37.7732
2023-07-04	19:23:46.921000	49	1	573	332	514	750	422.143	879.451	81.9659	195.234	138.977	37.7731
2023-07-04	19:23:49.332000	49	1	585	327	514	750	428.917	893.563	80.4718	196.728	138.976	37.7731
2023-07-04	19:23:51.733000	49	1	595	320	514	750	437.563	911.574	79.3321	197.868	138.976	37.773
2023-07-04	19:23:54.148000	49	0	603	313	514	750	445.971	929.091	78.4885	198.711	138.976	37.7729
2023-07-04	19:23:56.548000	49	1	614	310	514	750	451.221	940.028	77.1957	200.004	138.976	37.7728
2023-07-04	19:23:58.959000	49	1	627	307	514	750	457.185	952.453	75.6902	201.51	138.975	37.7728
2023-07-04	19:24:01.359000	49	1	636	301	514	750	465.279	969.317	74.7989	202.401	138.975	37.7727
2023-07-04	19:24:03.780000	49	1	646	298	514	750	470.88	980.984	73.7203	203.48	138.975	37.7727
2023-07-04	19:24:06.180000	49	1	660	296	514	750	476.898	993.522	72.1729	205.027	138.974	37.7727
2023-07-04	19:24:08.579000	49	0	672	292	514	750	484.487	1009.33	70.9667	206.233	138.974	37.7726
2023-07-04	19:24:10.988000	49	1	676	285	514	750	492.411	1025.84	70.7923	206.408	138.974	37.7725
2023-07-04	19:24:51.897000	50	1	443	447	514	750	311.207	648.338	76.8122	174.012	138.98	37.775
2023-07-04	19:24:54.307000	50	1	449	449	514	750	307.938	641.528	77.8143	175.014	138.98	37.775
2023-07-04	19:24:56.712000	50	1	458	449	514	750	306.165	637.834	79.4608	176.661	138.98	37.7751
2023-07-04	19:24:59.124000	50	1	466	448	514	750	305.791	637.054	80.9689	178.169	138.979	37.7751
2023-07-04	19:25:01.525000	50	1	471	446	514	750	307.026	639.627	81.9491	179.149	138.979	37.775
2023-07-04	19:25:03.940000	50	1	480	439	514	750	312.853	651.767	83.7609	180.961	138.979	37.7749
2023-07-04	19:25:06.351000	50	1	491	434	514	750	316.836	660.064	85.8371	183.037	138.979	37.7749
2023-07-04	19:25:08.750000	50	1	498	427	514	750	323.396	673.731	87.1641	184.364	138.979	37.7747
2023-07-04	19:25:11.161000	50	1	506	419	514	750	331.097	689.774	88.6155	185.815	138.978	37.7746
2023-07-04	19:25:13.567000	50	1	513	413	514	750	337.001	702.075	89.83	187.03	138.978	37.7745
2023-07-04	19:25:15.967000	50	0	520	408	514	750	342.053	712.598	88.9949	188.205	138.978	37.7744
2023-07-04	19:25:18.373000	50	1	530	404	514	750	346.37	721.592	87.3524	189.848	138.978	37.7744
2023-07-04	19:25:20.782000	50	0	539	400	514	750	350.892	731.013	85.9144	191.286	138.978	37.7743
2023-07-04	19:25:23.199000	50	1	550	394	514	750	357.816	745.437	84.2257	192.974	138.977	37.7742
2023-07-04	19:25:25.589000	50	1	560	385	514	750	367.887	766.419	82.817	194.383	138.977	37.7741
2023-07-04	19:25:27.998000	50	1	568	379	514	750	374.909	781.049	81.7186	195.481	138.977	37.774
2023-07-04	19:25:30.415000	50	1	577	373	514	750	382.228	796.295	80.513	196.687	138.977	37.7739
2023-07-04	19:25:32.816000	50	0	583	364	514	750	392.119	816.901	79.8651	197.335	138.976	37.7738
2023-07-04	19:25:35.225000	50	1	588	356	514	750	400.889	835.172	79.3628	197.837	138.976	37.7736
2023-07-04	19:25:37.631000	50	1	593	348	514	750	409.689	853.505	78.8821	198.318	138.976	37.7735
2023-07-04	19:25:40.041000	50	1	606	340	514	750	420.195	875.393	77.3529	199.847	138.976	37.7734
2023-07-04	19:25:42.436000	50	0	616	331	514	750	431.237	898.395	76.3182	200.882	138.976	37.7732
2023-07-04	19:25:44.846000	50	1	621	325	514	750	438.262	913.032	75.8686	201.331	138.975	37.7731
2023-07-04	19:25:47.257000	50	1	623	319	514	750	444.569	926.172	75.8075	201.393	138.975	37.773
2023-07-04	19:25:49.663000	50	1	630	308	514	750	456.968	952.002	75.2947	201.905	138.975	37.7728
2023-07-04	19:25:52.062000	50	1	641	302	514	750	465.653	970.096	74.1729	203.027	138.975	37.7727
2023-07-04	19:24:56.712000	51	1	312	383	514	750	418.919	872.734	61.1712	158.371	138.983	37.7735
2023-07-04	19:24:59.124000	51	1	324	377	514	750	418.604	872.077	63.0065	160.206	138.983	37.7734
2023-07-04	19:25:01.525000	51	1	328	374	514	750	419.49	873.924	63.6793	160.879	138.982	37.7734
2023-07-04	19:25:03.940000	51	1	338	369	514	750	419.687	874.333	65.2058	162.406	138.982	37.7733
2023-07-04	19:25:06.351000	51	1	352	361	514	750	421.385	877.871	67.3906	164.591	138.982	37.7732
2023-07-04	19:25:08.750000	51	1	360	354	514	750	424.891	885.175	68.7495	165.949	138.982	37.7731
2023-07-04	19:25:11.161000	51	1	371	347	514	750	427.619	890.859	70.4633	167.663	138.981	37.7729
2023-07-04	19:25:13.567000	51	1	382	340	514	750	430.725	897.329	72.154	169.354	138.981	37.7728
2023-07-04	19:25:15.967000	51	1	390	336	514	750	432.171	900.342	73.3262	170.526	138.981	37.7728
2023-07-04	19:25:18.373000	51	1	401	332	514	750	433.005	902.079	74.8725	172.073	138.981	37.7727
2023-07-04	19:24:49.488000	52	1	443	324	514	750	431.876	899.728	80.5377	177.738	138.98	37.7727
2023-07-04	19:24:51.897000	52	1	454	318	514	750	436.147	908.625	82.0928	179.293	138.979	37.7726
2023-07-04	19:24:54.307000	52	1	466	312	514	750	440.622	917.948	83.746	180.946	138.979	37.7725
2023-07-04	19:24:56.712000	52	1	478	307	514	750	444.46	925.944	85.3541	182.554	138.979	37.7725
2023-07-04	19:24:59.124000	52	1	494	300	514	750	450.444	938.41	87.4552	184.655	138.978	37.7724
2023-07-04	19:25:01.525000	52	1	498	299	514	750	451.284	940.159	87.9682	185.168	138.978	37.7724
2023-07-04	19:25:03.940000	52	1	508	295	514	750	455.04	947.984	89.2445	186.444	138.978	37.7723
2023-07-04	19:25:06.351000	52	1	520	285	514	750	465.039	968.815	89.2607	187.939	138.978	37.7721
2023-07-04	19:25:08.750000	52	1	534	276	514	750	474.422	988.363	87.5839	189.616	138.977	37.772
2023-07-04	19:25:11.161000	52	0	547	268	514	750	483.128	1006.5	86.0834	191.117	138.977	37.7719
2023-07-04	19:25:13.567000	52	1	556	264	514	750	487.811	1016.26	85.0608	192.139	138.977	37.7718
2023-07-04	19:25:15.967000	52	1	560	261	514	750	491.159	1023.23	84.626	192.574	138.977	37.7718
2023-07-04	19:25:18.373000	52	1	574	255	514	750	498.623	1038.78	83.0888	194.111	138.976	37.7717
2023-07-04	19:25:13.567000	53	1	439	380	514	750	377.525	786.497	78.5412	175.741	138.98	37.7737
2023-07-04	19:25:15.967000	53	1	443	379	514	750	377.733	786.931	79.166	176.366	138.98	37.7737
2023-07-04	19:25:18.373000	53	1	455	379	514	750	375.662	782.617	80.9639	178.164	138.98	37.7737
2023-07-04	19:25:20.782000	53	1	468	379	514	750	373.841	778.823	82.932	180.132	138.979	37.7738
2023-07-04	19:25:23.199000	53	1	480	378	514	750	373.551	778.218	84.7778	181.978	138.979	37.7738
2023-07-04	19:25:25.589000	53	1	490	376	514	750	374.769	780.757	86.3283	183.528	138.979	37.7738
2023-07-04	19:25:27.998000	53	1	507	375	514	750	375.065	781.374	88.9306	186.131	138.978	37.7738
2023-07-04	19:25:30.415000	53	1	516	372	514	750	378.005	787.498	89.6969	187.503	138.978	37.7738
2023-07-04	19:25:32.816000	53	0	522	369	514	750	381.084	793.912	88.7971	188.403	138.978	37.7737
2023-07-04	19:25:35.225000	53	1	532	370	514	750	380.426	792.542	87.288	189.912	138.978	37.7738
2023-07-04	19:25:42.436000	54	1	360	359	514	750	420.234	875.474	68.5024	165.702	138.982	37.7731
2023-07-04	19:25:44.846000	54	1	370	357	514	750	418.551	871.967	69.8765	167.077	138.981	37.7731
2023-07-04	19:25:47.257000	54	1	381	355	514	750	416.79	868.299	71.3912	168.591	138.981	37.7731
2023-07-04	19:25:49.663000	54	0	389	351	514	750	418.122	871.074	72.6051	169.805	138.981	37.7731
2023-07-04	19:25:52.062000	54	1	397	347	514	750	419.64	874.237	73.8108	171.011	138.981	37.773
2023-07-04	19:25:54.472000	54	1	406	342	514	750	422.052	879.261	75.1735	172.374	138.981	37.7729
2023-07-04	19:25:56.889000	54	1	418	336	514	750	424.985	885.371	76.9448	174.145	138.98	37.7729
2023-07-04	19:25:59.290000	54	1	427	329	514	750	429.895	895.601	78.3241	175.524	138.98	37.7727
2023-07-04	19:26:01.689000	54	1	438	327	514	750	429.773	895.346	79.8144	177.014	138.98	37.7727
2023-07-04	19:26:04.089000	54	1	443	324	514	750	431.876	899.728	80.5377	177.738	138.98	37.7727
2023-07-04	19:25:47.257000	55	1	372	288	514	750	483.33	1006.92	72.9147	170.115	138.981	37.7719
2023-07-04	19:25:49.663000	55	1	378	286	514	750	483.52	1007.32	73.664	170.864	138.981	37.7718
2023-07-04	19:25:52.062000	55	1	385	279	514	750	488.346	1017.37	74.6831	171.883	138.981	37.7717
2023-07-04	19:25:54.472000	55	1	393	275	514	750	490.169	1021.17	75.7086	172.909	138.981	37.7717
2023-07-04	19:25:56.889000	55	0	401	268	514	750	495.069	1031.38	76.8059	174.006	138.98	37.7715
2023-07-04	19:25:59.290000	55	1	409	260	514	750	501.124	1043.99	77.9052	175.105	138.98	37.7714
2023-07-04	19:26:01.689000	55	0	415	252	514	750	507.745	1057.79	78.7565	175.956	138.98	37.7713
2023-07-04	19:26:04.089000	55	1	422	246	514	750	512.328	1067.33	79.6551	176.855	138.98	37.7712
2023-07-04	19:26:06.501000	55	1	430	238	514	750	518.845	1080.91	80.6829	177.883	138.98	37.7711
2023-07-04	19:26:08.916000	55	0	438	229	514	750	526.514	1096.89	81.7006	178.901	138.979	37.7709
2023-07-04	19:26:11.316000	55	0	447	222	514	750	532.234	1108.8	82.7682	179.968	138.979	37.7708
2023-07-04	19:26:13.721000	55	1	457	217	514	750	536.039	1116.73	83.8959	181.096	138.979	37.7707
2023-07-04	19:25:49.663000	56	1	404	422	514	750	345.954	720.725	71.4603	168.66	138.981	37.7744
2023-07-04	19:25:52.062000	56	1	415	415	514	750	349.322	727.743	73.5364	170.736	138.981	37.7743
2023-07-04	19:25:54.472000	56	1	425	411	514	750	350.488	730.172	75.2897	172.49	138.98	37.7743
2023-07-04	19:25:56.889000	56	1	434	405	514	750	354.154	737.809	76.9448	174.145	138.98	37.7742
2023-07-04	19:25:59.290000	56	1	444	404	514	750	353.01	735.426	78.5627	175.763	138.98	37.7742
2023-07-04	19:26:01.689000	56	1	455	401	514	750	353.952	737.388	80.4046	177.605	138.98	37.7742
2023-07-04	19:26:04.089000	56	1	460	399	514	750	355.13	739.841	81.2538	178.454	138.979	37.7741
2023-07-04	19:26:06.501000	56	1	468	391	514	750	361.935	754.019	82.6983	179.898	138.979	37.774
2023-07-04	19:26:08.916000	56	0	476	382	514	750	369.957	770.731	84.1045	181.304	138.979	37.7738
2023-07-04	19:26:11.316000	56	1	485	373	514	750	378.114	787.724	85.6013	182.801	138.979	37.7737
2023-07-04	19:26:13.721000	56	1	493	362	514	750	388.568	809.503	86.902	184.102	138.979	37.7735
2023-07-04	19:26:16.132000	56	0	502	353	514	750	397.181	827.448	88.2687	185.469	138.978	37.7734
2023-07-04	19:26:18.532000	56	1	512	348	514	750	402.005	837.497	89.7149	186.915	138.978	37.7733
2023-07-04	19:26:20.949000	56	1	518	346	514	750	404.02	841.694	89.4327	187.767	138.978	37.7733
2023-07-04	19:27:09.087000	57	1	428	474	514	750	289.088	602.257	72.6933	169.893	138.98	37.7754
2023-07-04	19:27:11.492000	57	1	437	470	514	750	290.395	604.979	74.6237	171.824	138.98	37.7754
2023-07-04	19:27:13.898000	57	1	447	465	514	750	292.77	609.927	76.7707	173.971	138.98	37.7753
2023-07-04	19:27:16.308000	57	1	458	461	514	750	294.376	613.273	79.0336	176.234	138.98	37.7753
2023-07-04	19:27:18.704000	57	1	469	455	514	750	298.412	621.683	81.3268	178.527	138.979	37.7752
2023-07-04	19:27:21.123000	57	1	474	451	514	750	301.664	628.456	82.3803	179.58	138.979	37.7751
2023-07-04	19:27:23.509000	57	1	486	446	514	750	305.287	636.004	84.7376	181.938	138.979	37.7751
2023-07-04	19:27:25.930000	57	1	499	442	514	750	308.365	642.417	87.2118	184.412	138.979	37.775
2023-07-04	19:27:28.345000	57	1	511	436	514	750	314.014	654.186	89.4526	186.653	138.978	37.7749
2023-07-04	19:27:30.735000	57	1	521	431	514	750	319.077	664.733	88.7429	188.457	138.978	37.7749
2023-07-04	19:27:33.145000	57	1	533	426	514	750	324.557	676.149	86.6439	190.556	138.978	37.7748
2023-07-04	19:27:35.540000	57	1	539	424	514	750	326.957	681.15	85.6147	191.585	138.978	37.7748
2023-07-04	19:27:37.961000	57	1	550	417	514	750	334.94	697.781	83.8298	193.37	138.977	37.7747
2023-07-04	19:23:10.836000	58	1	485	299	514	750	451.931	941.509	86.3209	183.521	138.979	37.7723
2023-07-04	19:23:13.248000	58	0	483	292	514	750	459.048	956.335	86.1278	183.328	138.979	37.7722
2023-07-04	19:23:15.641000	58	1	487	295	514	750	455.8	949.569	86.604	183.804	138.979	37.7723
2023-07-04	19:23:18.052000	58	1	494	298	514	750	452.442	942.573	87.4664	184.666	138.978	37.7723
2023-07-04	19:23:20.452000	58	1	502	295	514	750	455.158	948.231	88.4893	185.689	138.978	37.7723
2023-07-04	19:23:22.873000	58	1	511	292	514	750	458.01	954.172	89.6247	186.825	138.978	37.7723
2023-07-04	19:23:25.273000	58	1	518	288	514	750	462.017	962.521	89.5039	187.696	138.978	37.7722
2023-07-04	19:23:13.248000	59	1	512	379	514	750	371.005	772.916	89.6911	186.891	138.978	37.7739
2023-07-04	19:23:15.641000	59	1	522	369	514	750	381.084	793.912	88.7971	188.403	138.978	37.7737
2023-07-04	19:23:18.052000	59	1	533	364	514	750	386.467	805.127	87.182	190.018	138.978	37.7736
2023-07-04	19:23:20.452000	59	1	543	360	514	750	391.077	814.73	85.7474	191.453	138.977	37.7736
2023-07-04	19:23:22.873000	59	1	555	355	514	750	397.122	827.325	84.0741	193.126	138.977	37.7735
2023-07-04	19:23:25.273000	59	1	559	354	514	750	398.549	830.296	83.5169	193.683	138.977	37.7735
2023-07-04	19:23:27.685000	59	1	567	348	514	750	405.479	844.734	82.4894	194.711	138.977	37.7734
2023-07-04	19:26:28.165000	60	1	426	367	514	750	392.98	818.694	77.06	174.26	138.98	37.7735
2023-07-04	19:26:30.580000	60	1	437	360	514	750	397.529	828.171	78.8314	176.031	138.98	37.7733
2023-07-04	19:26:32.990000	60	1	444	356	514	750	400.17	833.674	79.9257	177.126	138.98	37.7733
2023-07-04	19:26:35.396000	60	1	452	353	514	750	401.812	837.095	81.1237	178.324	138.98	37.7733
2023-07-04	19:26:37.812000	60	0	460	348	514	750	405.611	845.009	82.3493	179.549	138.979	37.7732
2023-07-04	19:26:40.201000	60	1	468	347	514	750	405.617	845.022	83.4882	180.688	138.979	37.7732
2023-07-04	19:26:42.607000	60	1	475	347	514	750	404.883	843.492	84.4725	181.672	138.979	37.7732
2023-07-04	19:26:45.013000	60	1	485	337	514	750	414.017	862.521	85.9834	183.183	138.979	37.773
2023-07-04	19:26:47.423000	60	1	499	335	514	750	415.271	865.134	87.93	185.13	138.978	37.773
2023-07-04	19:26:40.201000	61	1	330	370	514	750	422.204	879.577	64.1632	161.363	138.982	37.7733
2023-07-04	19:26:42.607000	61	1	340	367	514	750	420.672	876.386	65.5673	162.767	138.982	37.7732
2023-07-04	19:26:45.013000	61	1	349	364	514	750	419.787	874.542	66.8552	164.055	138.982	37.7732
2023-07-04	19:26:47.423000	61	1	363	361	514	750	417.279	869.318	68.785	165.985	138.982	37.7732
2023-07-04	19:26:49.827000	61	1	371	357	514	750	418.208	871.253	70.0052	167.205	138.981	37.7731
2023-07-04	19:26:52.239000	61	0	378	352	514	750	420.595	876.225	71.1343	168.334	138.981	37.7731
2023-07-04	19:26:54.645000	61	1	392	349	514	750	419.148	873.211	73.0782	170.278	138.981	37.773
2023-07-04	19:26:40.201000	62	1	328	446	514	750	356.387	742.462	58.5399	155.74	138.983	37.7747
2023-07-04	19:26:42.607000	62	1	337	442	514	750	355.237	740.064	60.1151	157.315	138.982	37.7746
2023-07-04	19:26:45.013000	62	1	349	438	514	750	352.943	735.287	62.128	159.328	138.982	37.7746
2023-07-04	19:26:47.423000	62	1	356	435	514	750	352.405	734.164	63.3622	160.562	138.982	37.7746
2023-07-04	19:26:49.827000	62	1	365	426	514	750	356.619	742.944	65.3034	162.503	138.982	37.7744
2023-07-04	19:26:52.239000	62	1	370	423	514	750	357.302	744.368	66.2329	163.433	138.982	37.7744
2023-07-04	19:26:54.645000	62	1	381	412	514	750	363.226	756.708	68.5208	165.721	138.981	37.7742
2023-07-04	19:26:57.049000	62	1	392	405	514	750	365.936	762.354	70.5252	167.725	138.981	37.7741
2023-07-04	19:26:59.459000	62	1	404	402	514	750	364.971	760.345	72.4587	169.659	138.981	37.7741
2023-07-04	19:27:01.855000	62	1	419	396	514	750	366.526	763.583	74.978	172.178	138.98	37.774
2023-07-04	19:26:23.359000	63	1	458	213	514	750	539.912	1124.8	84.0465	181.247	138.979	37.7707
2023-07-04	19:26:25.743000	63	1	469	209	514	750	542.868	1130.96	85.2451	182.445	138.979	37.7706
2023-07-04	19:26:28.165000	63	0	480	201	514	750	550.052	1145.92	86.4562	183.656	138.978	37.7705
2023-07-04	19:26:30.580000	63	1	492	195	514	750	555.436	1157.14	87.73	184.93	138.978	37.7704
2023-07-04	19:26:32.990000	63	0	501	191	514	750	559.151	1164.88	88.6678	185.868	138.978	37.7703
2023-07-04	19:26:35.396000	63	1	510	189	514	750	561.014	1168.76	89.5915	186.791	138.978	37.7703
2023-07-04	19:26:37.812000	63	1	519	184	514	750	566.022	1179.19	89.4939	187.706	138.977	37.7703
2023-07-04	19:26:40.201000	63	1	533	179	514	750	571.316	1190.22	88.0942	189.106	138.977	37.7702
2023-07-04	19:26:42.607000	64	1	477	334	514	750	417.642	870.074	84.9174	182.117	138.979	37.773
2023-07-04	19:26:45.013000	64	1	485	322	514	750	428.981	893.697	86.1237	183.324	138.979	37.7728
2023-07-04	19:26:47.423000	64	0	489	312	514	750	438.713	913.971	86.7332	183.933	138.979	37.7726
2023-07-04	19:26:49.827000	64	1	491	305	514	750	445.594	928.306	87.0413	184.241	138.978	37.7724
2023-07-04	19:31:24.173000	65	1	385	340	514	750	429.815	895.434	72.5346	169.735	138.981	37.7729
2023-07-04	19:31:26.580000	65	1	398	340	514	750	426.094	887.681	74.2024	171.402	138.981	37.7729
2023-07-04	19:31:28.991000	65	1	408	338	514	750	425.417	886.272	75.5718	172.772	138.98	37.7729
2023-07-04	19:31:31.396000	65	0	415	330	514	750	431.51	898.965	76.7367	173.937	138.98	37.7727
2023-07-04	19:31:33.801000	65	1	424	324	514	750	435.403	907.076	78.0707	175.271	138.98	37.7726
2023-07-04	19:31:36.212000	65	1	436	322	514	750	435.049	906.338	79.6716	176.872	138.98	37.7726
2023-07-04	19:31:38.613000	65	1	449	318	514	750	436.863	910.116	81.4433	178.643	138.979	37.7726
2023-07-04	19:31:41.028000	65	0	461	310	514	750	443.181	923.278	83.1316	180.332	138.979	37.7725
2023-07-04	19:31:43.421000	65	1	474	304	514	750	447.79	932.881	84.8751	182.075	138.979	37.7724
2023-07-04	19:31:45.833000	65	1	485	302	514	750	448.938	935.272	86.2963	183.496	138.979	37.7724
2023-07-04	19:31:48.228000	65	1	490	300	514	750	450.64	938.817	86.9471	184.147	138.978	37.7724
2023-07-04	19:31:50.655000	65	1	504	294	514	750	456.11	950.213	88.7437	185.944	138.978	37.7723
2023-07-04	19:31:53.055000	65	0	515	286	514	750	464.001	966.653	89.8765	187.323	138.978	37.7722
2023-07-04	19:31:55.465000	65	1	524	277	514	750	473.106	985.621	88.7889	188.411	138.978	37.772
2023-07-04	19:31:57.859000	65	1	534	265	514	750	485.412	1011.26	87.6386	189.561	138.977	37.7718
2023-07-04	19:30:43.263000	66	1	452	380	514	750	375.159	781.568	80.4875	177.687	138.98	37.7738
2023-07-04	19:30:45.679000	66	1	456	381	514	750	373.53	778.176	81.0672	178.267	138.979	37.7738
2023-07-04	19:30:48.079000	66	0	462	376	514	750	377.598	786.649	82.0845	179.284	138.979	37.7737
2023-07-04	19:30:50.495000	66	1	470	373	514	750	379.559	790.735	83.3431	180.543	138.979	37.7737
2023-07-04	19:30:52.899000	66	1	477	372	514	750	379.807	791.251	84.4095	181.609	138.979	37.7737
2023-07-04	19:30:55.305000	66	1	478	363	514	750	388.671	809.718	84.6855	181.885	138.979	37.7735
2023-07-04	19:30:57.710000	66	1	483	355	514	750	396.215	825.434	85.5126	182.713	138.979	37.7734
2023-07-04	19:31:00.121000	66	0	490	352	514	750	398.723	830.66	86.5492	183.749	138.979	37.7733
2023-07-04	19:31:02.516000	66	0	497	354	514	750	396.365	825.747	87.5418	184.742	138.978	37.7734
2023-07-04	19:31:04.928000	66	1	501	358	514	750	392.216	817.103	88.1006	185.301	138.978	37.7735
2023-07-04	19:31:07.332000	66	0	501	360	514	750	390.217	812.938	88.0908	185.291	138.978	37.7735
2023-07-04	19:31:09.737000	66	1	503	363	514	750	387.156	806.563	88.3719	185.572	138.978	37.7736
2023-07-04	19:31:12.147000	66	1	510	368	514	750	382.021	795.864	89.4001	186.6	138.978	37.7737
2023-07-04	19:31:14.543000	66	0	515	370	514	750	380.001	791.657	89.8492	187.351	138.978	37.7737
2023-07-04	19:31:16.965000	66	1	522	368	514	750	382.084	795.995	88.8003	188.4	138.978	37.7737
2023-07-04	19:31:19.368000	66	1	532	363	514	750	387.418	807.109	87.337	189.863	138.978	37.7736
2023-07-04	19:31:21.770000	66	1	541	363	514	750	387.941	808.197	86.0091	191.191	138.977	37.7736
2023-07-04	19:31:24.173000	66	1	547	365	514	750	386.412	805.011	85.1009	192.099	138.977	37.7737
2023-07-04	19:31:26.580000	66	1	556	366	514	750	386.29	804.758	83.7581	193.442	138.977	37.7737
2023-07-04	19:31:28.991000	66	1	567	362	514	750	391.603	815.827	82.2217	194.978	138.977	37.7737
2023-07-04	19:31:31.396000	66	1	569	359	514	750	394.849	822.59	81.993	195.207	138.977	37.7736
2023-07-04	19:31:33.801000	66	0	572	356	514	750	398.246	829.666	81.6257	195.574	138.977	37.7736
2023-07-04	19:31:36.212000	66	1	579	351	514	750	404.26	842.194	80.7474	196.453	138.977	37.7735
2023-07-04	19:31:38.613000	66	1	587	341	514	750	415.464	865.535	79.8802	197.32	138.976	37.7733
2023-07-04	19:27:18.704000	67	1	435	450	514	750	310.227	646.297	75.247	172.447	138.98	37.775
2023-07-04	19:27:21.123000	67	1	438	447	514	750	312.386	650.794	75.9193	173.119	138.98	37.775
2023-07-04	19:27:23.509000	67	1	450	440	514	750	316.538	659.443	78.3351	175.535	138.98	37.7749
2023-07-04	19:27:25.930000	67	1	460	433	514	750	321.566	669.919	80.3326	177.533	138.98	37.7748
2023-07-04	19:27:28.345000	67	1	472	426	514	750	326.711	680.637	82.614	179.814	138.979	37.7747
2023-07-04	19:27:30.735000	67	1	482	421	514	750	330.553	688.64	84.4446	181.645	138.979	37.7746
2023-07-04	19:27:33.145000	67	1	493	413	514	750	337.654	703.434	86.4343	183.634	138.979	37.7745
2023-07-04	19:27:35.540000	67	1	499	411	514	750	339.332	706.93	87.4664	184.666	138.979	37.7744
2023-07-04	19:27:37.961000	67	1	507	406	514	750	344.071	716.804	88.8343	186.034	138.978	37.7744
2023-07-04	19:27:40.366000	67	1	522	399	514	750	351.091	731.428	88.6943	188.506	138.978	37.7743
2023-07-04	19:27:42.765000	67	1	531	393	514	750	357.405	744.581	87.2737	189.926	138.978	37.7742
2023-07-04	19:27:45.172000	67	1	542	386	514	750	365.075	760.561	85.6013	191.599	138.977	37.7741
2023-07-04	19:27:47.578000	67	1	554	376	514	750	376.133	783.598	83.8953	193.305	138.977	37.7739
2023-07-04	19:27:49.983000	67	1	562	367	514	750	385.996	804.146	82.8566	194.343	138.977	37.7738
2023-07-04	19:27:52.403000	67	1	569	362	514	750	391.879	816.401	81.9319	195.268	138.977	37.7737
2023-07-04	19:27:54.798000	67	1	582	357	514	750	398.84	830.902	80.1834	197.017	138.976	37.7736
2023-07-04	19:27:57.205000	67	1	590	350	514	750	407.156	848.228	79.242	197.958	138.976	37.7735
2023-07-04	19:27:59.615000	67	0	600	341	514	750	417.944	870.702	78.1255	199.075	138.976	37.7734
2023-07-04	19:28:02.020000	67	1	611	333	514	750	428.133	891.93	76.9051	200.295	138.976	37.7733
2023-07-04	19:28:04.428000	67	0	617	324	514	750	438.275	913.058	76.4077	200.792	138.976	37.7731
2023-07-04	19:28:06.826000	67	1	625	317	514	750	447.001	931.237	75.6218	201.578	138.975	37.773
2023-07-04	19:28:09.239000	67	1	639	310	514	750	457.411	952.925	74.1406	203.059	138.975	37.7729
2023-07-04	19:26:18.532000	68	1	424	460	514	750	303.645	632.583	72.7585	169.959	138.98	37.7752
2023-07-04	19:26:20.949000	68	1	430	456	514	750	305.765	636.999	74.0546	171.255	138.98	37.7751
2023-07-04	19:26:23.359000	68	1	439	448	514	750	311.174	648.268	76.0531	173.253	138.98	37.775
2023-07-04	19:26:25.743000	68	1	450	438	514	750	318.496	663.524	78.4078	175.608	138.98	37.7748
2023-07-04	19:26:28.165000	68	1	461	430	514	750	324.359	675.738	80.5958	177.796	138.98	37.7747
2023-07-04	19:26:30.580000	68	1	468	419	514	750	334.181	696.199	82.0881	179.288	138.979	37.7745
2023-07-04	19:26:32.990000	68	1	479	408	514	750	343.786	716.21	84.1567	181.357	138.979	37.7743
2023-07-04	19:26:35.396000	68	1	484	404	514	750	347.298	723.526	85.0446	182.245	138.979	37.7743
2023-07-04	19:26:37.812000	68	1	496	396	514	750	354.457	738.441	87.0892	184.289	138.979	37.7742
2023-07-04	19:26:40.201000	68	0	505	384	514	750	366.111	762.718	88.5914	185.791	138.978	37.774
2023-07-04	19:26:42.607000	68	1	513	372	514	750	378.001	787.49	89.8484	187.048	138.978	37.7737
2023-07-04	19:26:45.013000	68	1	523	363	514	750	387.105	806.455	88.6678	188.532	138.978	37.7736
2023-07-04	19:23:54.148000	69	1	457	381	514	750	373.376	777.855	81.2188	178.419	138.979	37.7738
2023-07-04	19:23:56.548000	69	1	461	378	514	750	375.757	782.814	81.8915	179.091	138.979	37.7737
2023-07-04	19:23:58.959000	69	1	471	370	514	750	382.425	796.706	83.544	180.744	138.979	37.7736
2023-07-04	19:24:01.359000	69	1	481	364	514	750	387.408	807.087	85.1135	182.314	138.979	37.7735
2023-07-04	19:24:03.780000	69	1	493	358	514	750	392.562	817.825	86.9335	184.134	138.979	37.7734
2023-07-04	19:24:06.180000	69	1	504	350	514	750	400.125	833.58	88.5679	185.768	138.978	37.7733
2023-07-04	19:24:08.579000	69	1	512	346	514	750	404.005	841.664	89.7164	186.916	138.978	37.7733
2023-07-04	19:24:10.988000	69	1	527	341	514	750	409.207	852.5	88.1795	189.021	138.978	37.7732
2023-07-04	19:24:13.396000	69	1	530	337	514	750	413.31	861.048	87.7814	189.419	138.978	37.7731
2023-07-04	19:24:15.797000	69	1	541	330	514	750	420.867	876.792	86.3218	190.878	138.977	37.773
2023-07-04	19:24:18.206000	69	1	553	325	514	750	426.786	889.123	84.757	192.443	138.977	37.773
2023-07-04	19:24:20.617000	69	1	565	318	514	750	435	906.236	83.2671	193.933	138.977	37.7729
2023-07-04	19:24:23.017000	69	0	575	309	514	750	445.199	927.483	82.1247	195.075	138.976	37.7727
2023-07-04	19:24:25.428000	69	1	584	302	514	750	453.436	944.643	81.1193	196.081	138.976	37.7726
2023-07-04	19:24:27.843000	69	1	589	299	514	750	457.194	952.471	80.5583	196.642	138.976	37.7726
2023-07-04	19:30:45.679000	70	1	451	471	514	750	286.024	595.875	77.2756	174.476	138.98	37.7754
2023-07-04	19:30:48.079000	70	1	461	468	514	750	286.937	597.776	79.3558	176.556	138.98	37.7754
2023-07-04	19:30:50.495000	70	1	474	461	514	750	291.755	607.813	82.1199	179.32	138.979	37.7753
2023-07-04	19:30:52.899000	70	1	487	452	514	750	299.221	623.366	84.8229	182.023	138.979	37.7752
2023-07-04	19:30:55.305000	70	1	498	443	514	750	307.417	640.441	87.0166	184.217	138.979	37.775
2023-07-04	19:30:57.710000	70	1	511	436	514	750	314.014	654.186	89.4526	186.653	138.978	37.7749
2023-07-04	19:31:00.121000	70	1	518	431	514	750	319.025	664.625	89.2816	187.918	138.978	37.7749
2023-07-04	19:31:02.516000	70	1	530	424	514	750	326.392	679.973	87.1902	190.01	138.978	37.7748
2023-07-04	19:31:04.928000	70	1	543	414	514	750	337.249	702.591	85.0671	192.133	138.978	37.7746
2023-07-04	19:31:07.332000	70	1	556	405	514	750	347.547	724.045	83.059	194.141	138.977	37.7745
2023-07-04	19:31:09.737000	70	1	568	399	514	750	355.13	739.841	81.2538	195.946	138.977	37.7744
2023-07-04	19:31:12.147000	70	1	584	391	514	750	365.761	761.99	78.9666	198.233	138.977	37.7743
2023-07-04	19:31:14.543000	70	1	598	383	514	750	376.49	784.342	77.108	200.092	138.976	37.7742
2023-07-04	19:31:16.965000	70	1	605	378	514	750	382.969	797.839	76.254	200.946	138.976	37.7741
2023-07-04	19:31:19.368000	70	1	614	367	514	750	395.84	824.653	75.3669	201.833	138.976	37.7739
2023-07-04	19:21:27.363000	71	1	417	308	514	750	452.519	942.732	77.6223	174.822	138.98	37.7723
2023-07-04	19:21:29.775000	71	1	424	305	514	750	454.01	945.839	78.5663	175.766	138.98	37.7723
2023-07-04	19:21:32.175000	71	1	435	299	514	750	457.867	953.874	80.0645	177.265	138.98	37.7722
2023-07-04	19:21:34.585000	71	1	442	293	514	750	462.637	963.812	81.0467	178.247	138.98	37.7721
2023-07-04	19:21:36.984000	71	1	458	288	514	750	465.382	969.529	83.0888	180.289	138.979	37.7721
2023-07-04	19:21:39.384000	71	0	462	278	514	750	474.856	989.267	83.7131	180.913	138.979	37.7719
2023-07-04	19:21:41.796000	71	1	464	267	514	750	485.581	1011.61	84.0898	181.29	138.979	37.7717
2023-07-04	19:21:44.207000	71	1	474	259	514	750	492.627	1026.29	85.3426	182.543	138.979	37.7716
2023-07-04	19:21:46.616000	71	1	478	256	514	750	495.31	1031.88	85.832	183.032	138.979	37.7715
2023-07-04	19:21:49.027000	71	1	491	249	514	750	501.528	1044.83	87.3715	184.572	138.978	37.7714
2023-07-04	19:21:49.027000	72	1	462	244	514	750	508.665	1059.7	84.1325	181.332	138.979	37.7712
2023-07-04	19:21:51.426000	72	1	473	236	514	750	515.633	1074.22	85.4394	182.639	138.979	37.7711
2023-07-04	19:21:53.839000	72	1	486	227	514	750	523.749	1091.13	86.9355	184.135	138.978	37.771
2023-07-04	19:21:56.249000	72	1	498	216	514	750	534.24	1112.98	88.2838	185.484	138.978	37.7708
2023-07-04	19:21:58.640000	72	1	508	202	514	750	548.033	1141.72	89.3727	186.573	138.978	37.7706
2023-07-04	19:22:01.053000	72	1	521	188	514	750	562.044	1170.91	89.2864	187.914	138.977	37.7703
2023-07-04	19:22:03.455000	72	1	523	184	514	750	566.072	1179.3	89.089	188.111	138.977	37.7703
2023-07-04	19:24:10.988000	73	1	446	367	514	750	388.99	810.382	79.9323	177.132	138.98	37.7735
2023-07-04	19:24:13.396000	73	1	451	366	514	750	389.134	810.682	80.6829	177.883	138.98	37.7735
2023-07-04	19:24:15.797000	73	1	462	362	514	750	391.469	815.547	82.3667	179.567	138.979	37.7734
2023-07-04	19:24:18.206000	73	1	478	357	514	750	394.645	822.165	84.7661	181.966	138.979	37.7734
2023-07-04	19:24:20.617000	73	1	489	352	514	750	398.784	830.788	86.4057	183.606	138.979	37.7733
2023-07-04	19:24:23.017000	73	1	503	345	514	750	405.149	844.048	88.4442	185.644	138.978	37.7732
2023-07-04	19:24:25.428000	73	1	514	338	514	750	412	858.32	90	187.2	138.978	37.7731
2023-07-04	19:24:27.843000	73	1	524	335	514	750	415.12	864.82	88.6196	188.58	138.978	37.7731
2023-07-04	19:24:30.234000	73	1	530	330	514	750	420.305	875.621	87.8184	189.382	138.978	37.773
2023-07-04	19:24:32.643000	73	1	549	320	514	750	431.422	898.782	85.3466	191.853	138.977	37.7729
2023-07-04	19:24:35.054000	73	1	565	313	514	750	439.966	916.581	83.3434	193.857	138.977	37.7728
2023-07-04	19:24:37.455000	73	1	574	305	514	750	449.027	935.457	82.321	194.879	138.976	37.7726
2023-07-04	19:24:39.854000	73	1	589	298	514	750	458.18	954.527	80.5788	196.621	138.976	37.7725
2023-07-04	19:24:42.271000	73	1	602	291	514	750	467.36	973.65	79.1469	198.053	138.976	37.7724
2023-07-04	19:24:13.396000	74	1	421	491	514	750	275.191	573.305	70.2481	167.448	138.981	37.7757
2023-07-04	19:24:15.797000	74	1	430	481	514	750	281.81	587.095	72.6581	169.858	138.98	37.7756
2023-07-04	19:24:18.206000	74	1	439	473	514	750	286.974	597.853	74.8499	172.05	138.98	37.7755
2023-07-04	19:24:20.617000	74	1	451	460	514	750	296.764	618.249	77.7434	174.943	138.98	37.7752
2023-07-04	19:24:23.017000	74	1	460	450	514	750	304.821	635.034	79.796	176.996	138.98	37.7751
2023-07-04	19:24:25.428000	74	1	471	438	514	750	314.949	656.134	82.1529	179.353	138.979	37.7749
2023-07-04	19:24:27.843000	74	1	476	433	514	750	319.269	665.134	83.1644	180.364	138.979	37.7748
2023-07-04	19:24:30.234000	74	1	486	423	514	750	328.197	683.732	85.1059	182.306	138.979	37.7746
2023-07-04	19:24:32.643000	74	1	495	412	514	750	338.534	705.267	86.7826	183.983	138.979	37.7745
2023-07-04	19:24:35.054000	74	1	510	400	514	750	350.023	729.203	89.3452	186.545	138.978	37.7743
2023-07-04	19:24:37.455000	74	1	519	388	514	750	362.035	754.227	89.2087	187.991	138.978	37.7741
2023-07-04	19:24:39.854000	75	1	440	324	514	750	432.379	900.776	80.1455	177.346	138.98	37.7727
2023-07-04	19:24:42.271000	75	1	451	320	514	750	434.591	905.383	81.6648	178.865	138.979	37.7726
2023-07-04	19:24:44.671000	75	1	460	319	514	750	434.37	904.922	82.8586	180.059	138.979	37.7726
2023-07-04	19:24:47.081000	75	1	466	315	514	750	437.64	911.736	83.7032	180.903	138.979	37.7726
2023-07-04	19:24:49.488000	75	1	476	306	514	750	445.623	928.367	85.1082	182.308	138.979	37.7724
2023-07-04	19:24:51.897000	75	1	484	300	514	750	450.999	939.566	86.1859	183.386	138.979	37.7723
2023-07-04	19:24:54.307000	75	1	494	293	514	750	457.437	952.979	87.4941	184.694	138.978	37.7722
2023-07-04	19:24:56.712000	75	1	506	283	514	750	467.069	973.044	89.0186	186.219	138.978	37.7721
2023-07-04	19:24:59.124000	75	1	517	273	514	750	477.009	993.754	89.6397	187.56	138.978	37.7719
2023-07-04	19:25:01.525000	75	0	524	267	514	750	483.104	1006.45	88.8139	188.386	138.978	37.7718
2023-07-04	19:25:03.940000	75	1	532	264	514	750	486.333	1013.18	87.8789	189.321	138.977	37.7718
2023-07-04	19:25:06.351000	75	1	540	259	514	750	491.688	1024.33	86.9688	190.231	138.977	37.7717
2023-07-04	19:25:08.750000	75	1	547	254	514	750	497.097	1035.6	86.1936	191.006	138.977	37.7716
2023-07-04	19:22:13.082000	76	1	412	297	514	750	464.341	967.363	77.3106	174.511	138.98	37.7721
2023-07-04	19:22:15.480000	76	1	425	294	514	750	464.604	967.91	78.9561	176.156	138.98	37.7721
2023-07-04	19:22:17.892000	76	1	433	287	514	750	470.032	979.217	80.0768	177.277	138.98	37.772
2023-07-04	19:22:20.307000	76	1	438	283	514	750	473.144	985.7	80.7567	177.957	138.98	37.7719
2023-07-04	19:22:22.714000	76	1	447	279	514	750	475.742	991.112	81.904	179.104	138.979	37.7719
2023-07-04	19:22:10.671000	77	1	393	470	514	750	305.026	635.461	66.6288	163.829	138.981	37.7753
2023-07-04	19:22:13.082000	77	1	405	463	514	750	307.002	639.576	69.2037	166.404	138.981	37.7752
2023-07-04	19:22:15.480000	77	1	416	455	514	750	310.852	647.598	71.6233	168.823	138.981	37.7751
2023-07-04	19:22:17.892000	77	1	426	451	514	750	311.681	649.325	73.6001	170.8	138.98	37.775
2023-07-04	19:22:20.307000	77	1	431	447	514	750	314.162	654.494	74.6809	171.881	138.98	37.775
2023-07-04	19:22:22.714000	77	1	441	442	514	750	316.533	659.433	76.6662	173.866	138.98	37.7749
2023-07-04	19:22:25.106000	77	1	454	436	514	750	319.681	665.992	79.1822	176.382	138.98	37.7748
2023-07-04	19:22:27.524000	77	0	465	428	514	750	325.707	678.545	81.3475	178.547	138.979	37.7747
2023-07-04	19:22:29.925000	77	1	476	421	514	750	331.187	689.962	83.4114	180.611	138.979	37.7746
2023-07-04	19:22:32.336000	77	1	487	412	514	750	339.077	706.398	85.4328	182.633	138.979	37.7744
2023-07-04	19:21:58.640000	78	1	389	496	514	750	283.092	589.765	63.797	160.997	138.981	37.7758
2023-07-04	19:22:01.053000	78	1	398	491	514	750	283.79	591.221	65.8735	163.074	138.981	37.7757
2023-07-04	19:22:03.455000	78	1	403	487	514	750	285.465	594.708	67.1177	164.318	138.981	37.7756
2023-07-04	19:22:05.865000	78	1	413	480	514	750	288.272	600.558	69.4905	166.69	138.981	37.7755
2023-07-04	19:22:08.271000	78	1	424	472	514	750	292.205	608.752	72.0611	169.261	138.981	37.7754
2023-07-04	19:22:10.671000	78	1	433	462	514	750	299.174	623.269	74.2914	171.491	138.98	37.7752
2023-07-04	19:22:13.082000	78	1	442	454	514	750	304.631	634.638	76.3287	173.529	138.98	37.7751
2023-07-04	19:22:15.480000	78	1	453	445	514	750	311.04	647.99	78.6901	175.89	138.98	37.775
2023-07-04	19:22:17.892000	78	1	463	438	514	750	316.141	658.616	80.7164	177.916	138.979	37.7749
2023-07-04	19:22:20.307000	78	1	470	433	514	750	320.039	666.737	82.0978	179.298	138.979	37.7748
2023-07-04	19:22:22.714000	78	1	479	425	514	750	326.879	680.987	83.8534	181.053	138.979	37.7747
2023-07-04	19:22:25.106000	78	1	490	417	514	750	333.864	695.538	85.8777	183.078	138.979	37.7745
2023-07-04	19:22:27.524000	78	1	498	408	514	750	342.374	713.268	87.3214	184.521	138.979	37.7744
2023-07-04	19:22:29.925000	78	1	511	401	514	750	349.013	727.099	89.5075	186.707	138.978	37.7743
2023-07-04	19:22:32.336000	78	1	521	392	514	750	358.068	745.964	88.8798	188.32	138.978	37.7741
2023-07-04	19:22:13.082000	79	1	389	440	514	750	334.253	696.349	68.0394	165.239	138.981	37.7747
2023-07-04	19:22:15.480000	79	1	398	437	514	750	333.804	695.414	69.6649	166.865	138.981	37.7747
2023-07-04	19:22:17.892000	79	1	409	428	514	750	338.687	705.587	71.9395	169.14	138.981	37.7745
2023-07-04	19:22:20.307000	79	1	416	422	514	750	342.327	713.171	73.3649	170.565	138.981	37.7745
2023-07-04	19:22:22.714000	79	1	424	413	514	750	348.811	726.678	75.0474	172.247	138.98	37.7743
2023-07-04	19:22:25.106000	79	1	438	405	514	750	353.272	735.971	77.5767	174.777	138.98	37.7742
2023-07-04	19:22:27.524000	79	1	446	399	514	750	357.526	744.834	79.0358	176.236	138.98	37.7741
2023-07-04	19:22:29.925000	79	1	458	388	514	750	366.306	763.125	81.2063	178.406	138.979	37.7739
2023-07-04	19:22:32.336000	79	1	469	382	514	750	370.741	772.365	83.0283	180.228	138.979	37.7738
2023-07-04	19:22:34.739000	79	0	478	377	514	750	374.733	780.682	84.4872	181.687	138.979	37.7738
2023-07-04	19:22:37.150000	79	1	486	368	514	750	383.025	797.956	85.8078	183.008	138.979	37.7736
2023-07-04	19:22:20.307000	80	1	423	481	514	750	283.975	591.606	71.3098	168.51	138.981	37.7756
2023-07-04	19:22:22.714000	80	1	435	476	514	750	285.161	594.077	73.9166	171.117	138.98	37.7755
2023-07-04	19:22:25.106000	80	1	446	472	514	750	286.196	596.232	76.2551	173.455	138.98	37.7755
2023-07-04	19:22:27.524000	80	0	457	467	514	750	288.683	601.414	78.6122	175.812	138.98	37.7754
2023-07-04	19:22:29.925000	80	1	468	461	514	750	292.638	609.653	80.9561	178.156	138.979	37.7753
2023-07-04	19:22:32.336000	80	1	480	453	514	750	298.94	622.781	83.4693	180.669	138.979	37.7752
2023-07-04	19:22:34.739000	80	1	495	446	514	750	304.593	634.559	86.4237	183.624	138.979	37.7751
2023-07-04	19:22:37.150000	80	1	500	440	514	750	310.316	646.481	87.4142	184.614	138.979	37.775
2023-07-04	19:22:39.550000	80	1	512	433	514	750	317.006	660.419	89.6385	186.839	138.978	37.7749
2023-07-04	19:22:41.958000	80	1	524	426	514	750	324.154	675.311	88.2322	188.968	138.978	37.7748
2023-07-04	19:22:44.367000	80	1	540	419	514	750	332.02	691.696	85.5086	191.691	138.978	37.7747
2023-07-04	19:22:46.767000	80	1	550	409	514	750	342.895	714.353	83.9735	193.226	138.977	37.7745
2023-07-04	19:22:49.169000	80	1	564	402	514	750	351.574	732.433	81.8238	195.376	138.977	37.7744
2023-07-04	19:22:51.588000	80	1	570	397	514	750	357.414	744.601	80.9857	196.214	138.977	37.7743
2023-07-04	19:22:53.998000	80	1	586	389	514	750	368.11	766.884	78.7206	198.479	138.976	37.7742
2023-07-04	19:22:56.388000	80	1	599	382	514	750	377.689	786.84	76.994	200.206	138.976	37.7741
2023-07-04	19:22:58.809000	80	1	613	372	514	750	390.749	814.048	75.3236	201.876	138.976	37.774
2023-07-04	19:23:01.210000	80	1	626	365	514	750	400.96	835.32	73.7798	203.42	138.975	37.7739
2023-07-04	19:23:03.609000	80	0	638	358	514	750	411.145	856.538	72.4465	204.754	138.975	37.7738
2023-07-04	19:23:06.020000	80	1	653	350	514	750	423.463	882.201	70.8377	206.362	138.975	37.7737
2023-07-04	19:24:54.307000	81	1	309	330	514	750	467.36	973.65	63.9832	161.183	138.983	37.7725
2023-07-04	19:24:56.712000	81	1	316	334	514	750	460.717	959.811	64.5473	161.747	138.983	37.7726
2023-07-04	19:24:59.124000	81	1	326	336	514	750	454.687	947.249	65.5769	162.777	138.982	37.7726
2023-07-04	19:25:01.525000	81	1	329	335	514	750	454.368	946.584	65.9735	163.173	138.982	37.7726
2023-07-04	19:25:03.940000	81	1	336	338	514	750	448.807	935	66.6338	163.834	138.982	37.7727
2023-07-04	19:22:39.550000	82	1	445	394	514	750	362.625	755.457	79.0309	176.231	138.98	37.774
2023-07-04	19:22:41.958000	82	1	455	386	514	750	368.751	768.218	80.7931	177.993	138.98	37.7739
2023-07-04	19:22:44.367000	82	1	468	379	514	750	373.841	778.823	82.932	180.132	138.979	37.7738
2023-07-04	19:22:46.767000	82	1	480	371	514	750	380.522	792.742	84.8737	182.074	138.979	37.7737
2023-07-04	19:22:49.169000	82	1	492	362	514	750	388.623	809.619	86.7547	183.955	138.979	37.7735
2023-07-04	19:22:51.588000	82	1	503	353	514	750	397.152	827.388	88.4129	185.613	138.978	37.7734
2023-07-04	19:22:53.998000	82	0	512	345	514	750	405.005	843.747	89.7171	186.917	138.978	37.7732
2023-07-04	19:22:56.388000	82	1	521	339	514	750	411.06	856.36	89.0243	188.176	138.978	37.7732
2023-07-04	19:22:58.809000	82	1	532	332	514	750	418.387	871.626	87.5342	189.666	138.978	37.773
2023-07-04	19:23:06.020000	83	1	444	345	514	750	411.005	856.246	80.1939	177.394	138.98	37.7731
2023-07-04	19:23:08.436000	83	1	446	342	514	750	413.628	861.711	80.5377	177.738	138.98	37.773
2023-07-04	19:23:10.836000	83	1	458	339	514	750	414.798	864.148	82.2411	179.441	138.979	37.773
2023-07-04	19:23:13.248000	83	0	472	334	514	750	418.115	871.059	84.2349	181.435	138.979	37.7729
2023-07-04	19:23:15.641000	83	1	483	331	514	750	420.145	875.289	85.7686	182.969	138.979	37.7729
2023-07-04	19:23:18.052000	83	1	488	329	514	750	421.802	878.74	86.466	183.666	138.979	37.7729
2023-07-04	19:23:20.452000	83	1	498	328	514	750	422.303	879.784	87.8287	185.029	138.978	37.7729
2023-07-04	19:23:22.873000	83	1	508	324	514	750	426.042	887.574	89.1931	186.393	138.978	37.7728
2023-07-04	19:23:25.273000	83	0	515	320	514	750	430.001	895.821	89.8668	187.333	138.978	37.7728
2023-07-04	19:23:27.685000	83	1	523	318	514	750	432.094	900.181	88.8065	188.393	138.978	37.7728
2023-07-04	19:23:30.079000	83	1	534	315	514	750	435.46	907.193	87.3676	189.832	138.977	37.7727
2023-07-04	19:23:32.489000	83	1	544	308	514	750	443.017	922.937	86.1171	191.083	138.977	37.7726
2023-07-04	19:23:34.895000	83	1	556	304	514	750	447.973	933.263	84.6203	192.58	138.977	37.7726
2023-07-04	19:23:37.295000	83	1	566	300	514	750	452.994	943.723	83.4084	193.792	138.977	37.7725
2023-07-04	19:23:39.705000	83	1	571	299	514	750	454.588	947.043	82.7968	194.403	138.977	37.7725
2023-07-04	19:23:42.115000	83	1	582	292	514	750	463.021	964.611	81.5549	195.645	138.976	37.7724
2023-07-04	19:23:44.525000	83	1	590	288	514	750	468.209	975.421	80.6584	196.542	138.976	37.7724
2023-07-04	19:23:46.921000	83	0	600	286	514	750	471.903	983.115	79.4997	197.7	138.976	37.7724
2023-07-04	19:23:49.332000	83	1	613	283	514	750	477.378	994.522	78.031	199.169	138.976	37.7723
2023-07-04	19:23:51.733000	83	1	623	278	514	750	484.422	1009.2	76.9965	200.203	138.975	37.7723
2023-07-04	19:23:54.148000	83	1	633	275	514	750	489.679	1020.15	75.9354	201.265	138.975	37.7722
2023-07-04	19:23:56.548000	83	1	641	272	514	750	494.584	1030.37	75.1208	202.079	138.975	37.7722
2023-07-04	19:23:06.020000	84	1	386	353	514	750	417.125	868.996	72.1297	169.33	138.981	37.7731
2023-07-04	19:23:08.436000	84	1	392	350	514	750	418.191	871.218	73.0383	170.238	138.981	37.7731
2023-07-04	19:23:10.836000	84	1	402	341	514	750	424.058	883.44	74.6856	171.886	138.981	37.7729
2023-07-04	19:23:13.248000	84	1	414	335	514	750	426.878	889.315	76.4521	173.652	138.98	37.7728
2023-07-04	19:23:15.641000	84	0	419	333	514	750	427.684	890.995	77.166	174.366	138.98	37.7728
2023-07-04	19:23:18.052000	84	1	423	334	514	750	425.837	887.146	77.6609	174.861	138.98	37.7728
2023-07-04	19:23:20.452000	84	1	434	330	514	750	427.551	890.717	79.2157	176.416	138.98	37.7728
2023-07-04	19:25:40.041000	85	1	421	350	514	750	410.669	855.547	76.9113	174.111	138.98	37.7731
2023-07-04	19:25:42.436000	85	0	429	346	514	750	412.845	860.08	78.1185	175.318	138.98	37.7731
2023-07-04	19:25:44.846000	85	1	441	343	514	750	413.495	861.434	79.8315	177.031	138.98	37.773
2023-07-04	19:25:47.257000	85	1	452	340	514	750	414.661	863.864	81.4009	178.601	138.979	37.773
2023-07-04	19:25:49.663000	85	0	460	338	514	750	415.524	865.661	82.5329	179.733	138.979	37.773
2023-07-04	19:25:52.062000	85	1	467	336	514	750	416.659	868.026	83.5231	180.723	138.979	37.773
2023-07-04	19:25:54.472000	85	1	476	330	514	750	421.716	878.56	84.8302	182.03	138.979	37.7729
2023-07-04	19:25:56.889000	85	1	488	324	514	750	426.793	889.137	86.5074	183.707	138.979	37.7728
2023-07-04	19:25:59.290000	85	0	500	318	514	750	432.227	900.458	88.1438	185.344	138.978	37.7727
2023-07-04	19:26:01.689000	85	1	512	313	514	750	437.005	910.412	89.7378	186.938	138.978	37.7726
2023-07-04	19:25:56.889000	86	1	472	313	514	750	439.014	914.597	84.5102	181.71	138.979	37.7726
2023-07-04	19:25:59.290000	86	1	483	306	514	750	445.081	927.237	86.0061	183.206	138.979	37.7724
2023-07-04	19:26:01.689000	86	1	497	302	514	750	448.322	933.99	87.8269	185.027	138.978	37.7724
2023-07-04	19:26:04.089000	86	1	502	298	514	750	452.159	941.983	88.4792	185.679	138.978	37.7723
2023-07-04	19:26:06.501000	86	0	505	291	514	750	459.088	956.419	88.8767	186.077	138.978	37.7722
2023-07-04	19:26:08.916000	86	1	517	280	514	750	470.01	979.171	89.6343	187.566	138.978	37.772
2023-07-05	19:09:56.559000	87	1	373	597	514	750	208.062	433.457	47.3373	144.537	138.982	37.7776
2023-07-05	19:09:58.985000	87	1	381	594	514	750	205	427.077	49.5503	146.75	138.982	37.7776
2023-07-05	19:10:01.379000	87	1	394	589	514	750	200.801	418.329	53.3013	150.501	138.982	37.7775
2023-07-05	19:10:03.780000	87	0	405	583	514	750	199.424	415.46	56.8677	154.068	138.981	37.7774
2023-07-05	19:10:06.198000	87	1	415	578	514	750	198.457	413.445	60.0761	157.276	138.981	37.7774
2023-07-05	19:10:08.606000	87	1	425	572	514	750	199.01	414.598	63.4349	160.635	138.981	37.7773
2023-07-05	19:10:10.995000	87	1	437	565	514	750	200.385	417.461	67.4021	164.602	138.98	37.7772
2023-07-05	19:10:13.411000	87	1	445	561	514	750	201.201	419.163	69.9439	167.144	138.98	37.7771
2023-07-05	19:10:15.827000	87	0	465	556	514	750	200.092	416.853	75.8249	173.025	138.98	37.7771
2023-07-05	19:10:18.217000	87	1	482	551	514	750	201.556	419.903	80.8648	178.065	138.979	37.777
2023-07-05	19:10:20.638000	87	1	481	544	514	750	208.626	434.632	80.8989	178.099	138.979	37.7769
2023-07-05	19:10:23.038000	87	1	496	538	514	750	212.763	443.249	85.1469	182.347	138.979	37.7768
2023-07-05	19:10:01.379000	88	1	363	581	514	750	226.632	472.142	48.2195	145.419	138.982	37.7773
2023-07-05	19:10:03.780000	88	1	371	575	514	750	225.996	470.817	50.7463	147.946	138.982	37.7772
2023-07-05	19:10:06.198000	88	1	384	566	514	750	225.291	469.349	54.758	151.958	138.982	37.7771
2023-07-05	19:10:08.606000	88	1	392	562	514	750	224.116	466.901	57.019	154.219	138.982	37.777
2023-07-05	19:10:10.995000	88	0	399	557	514	750	224.664	468.043	59.2112	156.411	138.981	37.7769
2023-07-05	19:10:13.411000	88	0	407	552	514	750	225.062	468.872	61.613	158.813	138.981	37.7769
2023-07-05	19:10:15.827000	88	0	416	545	514	750	227.22	473.368	64.4499	161.65	138.981	37.7767
2023-07-05	19:10:18.217000	88	1	428	538	514	750	228.779	476.616	67.9196	165.12	138.981	37.7766
2023-07-05	19:10:20.638000	88	1	440	531	514	750	231.164	481.585	71.3299	168.53	138.98	37.7765
2023-07-05	19:10:23.038000	88	1	450	526	514	750	232.964	485.333	74.0546	171.255	138.98	37.7765
2023-07-05	19:10:25.433000	88	0	459	520	514	750	236.485	492.669	76.5514	173.751	138.98	37.7764
2023-07-05	19:10:27.849000	88	1	471	512	514	750	241.853	503.853	79.7587	176.959	138.98	37.7763
2023-07-05	19:10:30.259000	89	1	364	616	514	750	201.137	419.028	41.7755	138.975	138.982	37.7779
2023-07-05	19:10:32.659000	89	1	367	614	514	750	200.262	417.207	42.7741	139.974	138.982	37.7779
2023-07-05	19:10:35.065000	89	1	375	605	514	750	200.863	418.458	46.2103	143.41	138.982	37.7778
2023-07-05	19:10:37.475000	89	1	383	599	514	750	199.905	416.462	49.0567	146.257	138.982	37.7777
2023-07-05	19:10:39.878000	89	1	393	592	514	750	199.01	414.598	52.5543	149.754	138.982	37.7776
2023-07-05	19:10:42.281000	89	1	402	584	514	750	200.25	417.18	55.9925	153.193	138.981	37.7774
2023-07-05	19:10:44.697000	89	1	411	579	514	750	199.625	415.878	58.9378	156.138	138.981	37.7774
2023-07-05	19:10:47.097000	89	1	424	573	514	750	198.567	413.675	63.0478	160.248	138.981	37.7773
2023-07-05	19:10:49.497000	89	1	435	566	514	750	200.242	417.165	66.7638	163.964	138.981	37.7772
2023-07-05	19:10:35.065000	90	1	366	627	514	750	192.44	400.909	39.7293	136.929	138.982	37.7782
2023-07-05	19:10:37.475000	90	1	381	620	514	750	185.981	387.455	44.3465	141.546	138.982	37.7781
2023-07-05	19:10:39.878000	90	1	397	615	514	750	178.645	372.171	49.0856	146.286	138.982	37.778
2023-07-05	19:10:42.281000	90	1	408	609	514	750	176.4	367.494	53.0651	150.265	138.981	37.7779
2023-07-05	19:10:44.697000	90	0	415	602	514	750	178.059	370.95	56.2207	153.421	138.981	37.7778
2023-07-05	19:10:47.097000	90	0	421	595	514	750	180.76	376.576	59.0362	156.236	138.981	37.7777
2023-07-05	19:10:49.497000	90	1	431	591	514	750	179.36	373.661	62.4349	159.635	138.981	37.7776
2023-07-05	19:10:51.902000	90	1	445	588	514	750	176.082	366.832	66.9296	164.13	138.98	37.7776
2023-07-05	19:10:54.319000	90	1	460	585	514	750	173.612	361.685	71.8781	169.078	138.98	37.7776
2023-07-05	19:10:56.719000	90	1	473	579	514	750	175.847	366.341	76.5169	173.717	138.98	37.7775
2023-07-05	19:10:59.134000	90	1	480	577	514	750	176.309	367.305	78.8813	176.081	138.98	37.7775
2023-07-05	19:10:56.719000	91	1	361	564	514	750	240.842	501.747	50.5599	147.76	138.982	37.777
2023-07-05	19:10:59.134000	91	1	371	555	514	750	241.814	503.771	53.7462	150.946	138.982	37.7768
2023-07-05	19:11:01.539000	91	1	377	552	514	750	240.776	501.608	55.3199	152.52	138.982	37.7768
2023-07-05	19:11:03.939000	91	1	392	549	514	750	235.128	489.841	58.7437	155.944	138.981	37.7768
2023-07-05	19:11:06.344000	91	1	401	543	514	750	235.835	491.314	61.3702	158.57	138.981	37.7767
2023-07-05	19:10:59.134000	92	1	336	579	514	750	246.83	514.221	43.851	141.051	138.983	37.7772
2023-07-05	19:11:01.539000	92	1	341	575	514	750	246.077	512.653	45.3293	142.529	138.983	37.7771
2023-07-05	19:11:03.939000	92	1	350	566	514	750	246.479	513.49	48.2892	145.489	138.983	37.777
2023-07-05	19:11:06.344000	92	1	355	557	514	750	250.06	520.95	50.5171	147.717	138.982	37.7768
2023-07-05	19:11:08.749000	92	1	363	547	514	750	253.002	527.079	53.3566	150.557	138.982	37.7767
2023-07-05	19:11:11.171000	92	1	369	537	514	750	257.67	536.805	55.7549	152.955	138.982	37.7765
2023-07-05	19:11:13.566000	92	1	380	529	514	750	258.451	538.431	58.7701	155.97	138.982	37.7764
2023-07-05	19:11:15.975000	92	1	383	524	514	750	261.222	544.204	59.9014	157.101	138.982	37.7763
2023-07-05	19:11:18.382000	92	1	389	515	514	750	266.177	554.526	61.9908	159.191	138.981	37.7761
2023-07-05	19:11:20.776000	92	1	397	508	514	750	268.799	559.989	64.1976	161.398	138.981	37.776
2023-07-05	19:11:23.193000	92	1	411	499	514	750	271.312	565.224	67.6888	164.889	138.981	37.7759
2023-07-05	19:11:25.593000	92	1	421	489	514	750	277.074	577.228	70.3879	167.588	138.981	37.7757
2023-07-05	19:11:28	92	1	432	479	514	750	283.134	589.854	73.1651	170.365	138.98	37.7756
2023-07-05	19:11:30.410000	92	0	437	472	514	750	288.467	600.963	74.5184	171.718	138.98	37.7754
2023-07-05	19:11:32.826000	92	1	441	465	514	750	294.201	612.908	75.6331	172.833	138.98	37.7753
2023-07-05	19:11:35.219000	92	1	450	454	514	750	302.84	630.906	77.7995	175	138.98	37.7751
2023-07-05	19:11:37.626000	92	1	460	445	514	750	309.743	645.289	79.9599	177.16	138.98	37.775
2023-07-05	19:11:40.036000	92	1	472	436	514	750	316.796	659.982	82.3815	179.581	138.979	37.7748
2023-07-05	19:11:42.441000	92	1	480	426	514	750	325.779	678.696	84.0094	181.209	138.979	37.7747
2023-07-05	19:11:44.849000	92	1	491	417	514	750	333.793	695.392	86.0489	183.249	138.979	37.7745
2023-07-05	19:11:47.256000	92	0	499	409	514	750	341.33	711.092	87.4813	184.681	138.979	37.7744
2023-07-05	19:11:49.652000	92	1	506	402	514	750	348.092	725.18	88.6831	185.883	138.978	37.7743
2023-07-05	19:11:52.067000	92	1	516	392	514	750	358.006	745.833	89.6799	187.52	138.978	37.7741
2023-07-05	19:11:54.473000	92	1	528	384	514	750	366.268	763.045	87.8094	189.391	138.978	37.774
2023-07-05	19:11:56.889000	92	0	540	377	514	750	373.905	778.956	86.0126	191.187	138.978	37.7739
2023-07-05	19:11:59.278000	92	0	551	370	514	750	381.797	795.398	84.4387	192.761	138.977	37.7738
2023-07-05	19:12:01.694000	92	0	560	362	514	750	390.717	813.981	83.2388	193.961	138.977	37.7737
2023-07-05	19:12:04.099000	92	1	566	352	514	750	401.383	836.2	82.5563	194.644	138.977	37.7735
2023-07-05	19:11:18.382000	93	1	443	511	514	750	249.323	519.415	73.4548	170.655	138.98	37.7762
2023-07-05	19:11:20.776000	93	1	452	505	514	750	252.723	526.498	75.7988	172.999	138.98	37.7761
2023-07-05	19:11:23.193000	93	1	464	498	514	750	256.912	535.226	78.7775	175.978	138.98	37.776
2023-07-05	19:11:25.593000	93	1	471	490	514	750	263.532	549.016	80.6092	177.809	138.979	37.7758
2023-07-05	19:11:28	93	1	482	484	514	750	267.918	558.153	83.1402	180.34	138.979	37.7758
2023-07-05	19:11:30.410000	93	1	488	479	514	750	272.244	567.167	84.5198	181.72	138.979	37.7757
2023-07-05	19:11:32.826000	93	1	503	475	514	750	275.22	573.366	87.7094	184.909	138.979	37.7756
2023-07-05	19:11:35.219000	93	1	516	466	514	750	284.007	591.672	89.5965	187.603	138.978	37.7755
2023-07-05	19:11:37.626000	93	1	526	461	514	750	289.249	602.592	87.6223	189.578	138.978	37.7754
2023-07-05	19:11:40.036000	93	1	540	452	514	750	299.132	623.182	85.0137	192.186	138.978	37.7753
2023-07-05	19:10:49.497000	94	1	413	559	514	750	216.06	450.118	62.1303	159.33	138.981	37.777
2023-07-05	19:10:51.902000	94	1	423	559	514	750	211.57	440.764	64.525	161.725	138.981	37.777
2023-07-05	19:10:54.319000	94	1	435	560	514	750	205.769	428.679	67.423	164.623	138.981	37.7771
2023-07-05	19:10:56.719000	94	1	447	562	514	750	199.582	415.789	70.3848	167.585	138.98	37.7771
2023-07-05	19:11:32.826000	95	1	363	569	514	750	235.716	491.067	50.1633	147.363	138.982	37.7771
2023-07-05	19:11:35.219000	95	1	375	566	514	750	230.601	480.412	52.9313	150.131	138.982	37.777
2023-07-05	19:11:37.626000	95	1	391	569	514	750	218.838	455.905	55.8016	153.002	138.982	37.7771
2023-07-05	19:11:40.036000	95	1	408	567	514	750	211.483	440.582	59.9191	157.119	138.981	37.7771
2023-07-05	19:11:42.441000	95	1	419	563	514	750	209.747	436.967	63.0685	160.268	138.981	37.7771
2023-07-05	19:11:44.849000	95	1	435	557	514	750	208.543	434.457	67.7394	164.939	138.981	37.777
2023-07-05	19:11:47.256000	95	1	437	554	514	750	210.583	438.707	68.5523	165.752	138.98	37.777
2023-07-05	19:11:49.652000	95	1	444	554	514	750	208.125	433.587	70.3462	167.546	138.98	37.777
2023-07-05	19:11:52.067000	95	1	454	549	514	750	209.764	437.002	73.3792	170.579	138.98	37.7769
2023-07-05	19:11:54.473000	95	1	464	542	514	750	213.925	445.67	76.4834	173.683	138.98	37.7768
2023-07-05	19:11:56.889000	95	1	474	535	514	750	218.689	455.595	79.4608	176.661	138.98	37.7767
2023-07-05	19:11:23.193000	96	1	334	569	514	750	255.267	531.797	45.1587	142.359	138.983	37.777
2023-07-05	19:11:25.593000	96	1	343	563	514	750	253.397	527.902	47.559	144.759	138.983	37.7769
2023-07-05	19:11:28	96	0	352	554	514	750	254.283	529.748	50.4252	147.625	138.982	37.7768
2023-07-05	19:11:30.410000	96	1	359	547	514	750	255.409	532.095	52.6366	149.837	138.982	37.7766
2023-07-05	19:11:32.826000	96	1	360	544	514	750	257.2	535.825	53.2192	150.419	138.982	37.7766
2023-07-05	19:11:35.219000	96	1	365	538	514	750	259.124	539.832	54.8993	152.099	138.982	37.7765
2023-07-05	19:11:37.626000	96	1	368	532	514	750	262.374	546.603	56.1888	153.389	138.982	37.7764
2023-07-05	19:11:40.036000	96	0	371	525	514	750	266.597	555.402	57.5618	154.762	138.982	37.7763
2023-07-05	19:11:42.441000	96	0	376	517	514	750	270.801	564.159	59.3628	156.563	138.982	37.7761
2023-07-05	19:11:44.849000	96	1	382	511	514	750	273.029	568.802	61.0881	158.288	138.982	37.776
2023-07-05	19:11:47.256000	96	0	387	506	514	750	275.073	573.059	62.5034	159.703	138.981	37.7759
2023-07-05	19:11:49.652000	96	0	393	502	514	750	275.944	574.874	63.9921	161.192	138.981	37.7759
2023-07-05	19:11:52.067000	96	1	400	497	514	750	277.498	578.111	65.744	162.944	138.981	37.7758
2023-07-05	19:11:54.473000	96	1	408	490	514	750	280.777	584.944	67.8197	165.02	138.981	37.7757
2023-07-05	19:11:56.889000	96	1	416	482	514	750	285.356	594.482	69.914	167.114	138.981	37.7756
2023-07-05	19:11:59.278000	96	1	428	473	514	750	290.043	604.247	72.752	169.952	138.98	37.7754
2023-07-05	19:12:01.694000	96	1	437	468	514	750	292.323	608.997	74.7277	171.928	138.98	37.7754
2023-07-05	19:12:04.099000	96	1	443	464	514	750	294.681	613.909	76.0581	173.258	138.98	37.7753
2023-07-05	19:12:06.496000	96	1	449	456	514	750	301.1	627.281	77.5331	174.733	138.98	37.7752
2023-07-05	19:12:08.906000	96	1	459	449	514	750	305.984	637.456	79.6449	176.845	138.98	37.7751
2023-07-05	19:10:59.134000	97	1	337	578	514	750	246.806	514.17	44.1792	141.379	138.983	37.7772
2023-07-05	19:11:01.539000	97	1	341	575	514	750	246.077	512.653	45.3293	142.529	138.983	37.7771
2023-07-05	19:11:03.939000	97	1	349	566	514	750	247.146	514.879	48.1162	145.316	138.983	37.777
2023-07-05	19:11:06.344000	97	1	356	558	514	750	248.652	518.017	50.5485	147.748	138.982	37.7768
2023-07-05	19:11:08.749000	97	1	363	548	514	750	252.2	525.409	53.221	150.421	138.982	37.7767
2023-07-05	19:11:11.171000	97	1	369	538	514	750	256.844	535.084	55.6293	152.829	138.982	37.7765
2023-07-05	19:11:13.566000	97	1	382	529	514	750	257.42	536.283	59.1508	156.351	138.982	37.7764
2023-07-05	19:11:15.975000	97	1	385	524	514	750	260.225	542.127	60.2824	157.482	138.982	37.7763
2023-07-05	19:11:18.382000	97	1	389	516	514	750	265.294	552.687	61.8894	159.089	138.981	37.7761
2023-07-05	19:11:20.776000	97	1	397	509	514	750	267.899	558.114	64.1045	161.304	138.981	37.776
2023-07-05	19:11:23.193000	97	1	412	498	514	750	271.86	566.366	67.9638	165.164	138.981	37.7759
2023-07-05	19:11:25.593000	97	1	422	490	514	750	275.797	574.568	70.5139	167.714	138.981	37.7757
2023-07-05	19:11:28	97	1	432	480	514	750	282.177	587.86	73.1063	170.306	138.98	37.7756
2023-07-05	19:11:30.410000	97	0	438	472	514	750	288.201	600.41	74.71	171.91	138.98	37.7754
2023-07-05	19:11:32.826000	97	1	442	465	514	750	293.954	612.395	75.8219	173.022	138.98	37.7753
2023-07-05	19:11:35.219000	97	1	448	455	514	750	302.293	629.767	77.389	174.589	138.98	37.7751
2023-07-05	19:11:37.626000	97	1	459	445	514	750	309.919	645.655	79.7778	176.978	138.98	37.775
2023-07-05	19:11:40.036000	97	1	470	437	514	750	316.078	658.484	81.9981	179.198	138.979	37.7749
2023-07-05	19:11:42.441000	97	1	479	427	514	750	324.891	676.845	83.8156	181.016	138.979	37.7747
2023-07-05	19:11:44.849000	97	1	490	416	514	750	334.861	697.616	85.89	183.09	138.979	37.7745
2023-07-05	19:11:47.256000	97	0	498	408	514	750	342.374	713.268	87.3214	184.521	138.979	37.7744
2023-07-05	19:11:49.652000	97	1	506	402	514	750	348.092	725.18	88.6831	185.883	138.978	37.7743
2023-07-05	19:11:52.067000	97	1	517	393	514	750	357.013	743.764	89.5185	187.681	138.978	37.7741
2023-07-05	19:11:54.473000	97	1	525	383	514	750	367.165	764.914	88.2832	188.917	138.978	37.774
2023-07-05	19:10:03.780000	98	1	547	527	514	750	225.428	469.635	81.5823	195.618	138.978	37.7767
2023-07-05	19:10:06.198000	98	1	562	520	514	750	234.955	489.482	78.2118	198.988	138.977	37.7766
2023-07-05	19:10:08.606000	98	1	576	513	514	750	244.976	510.357	75.3398	201.86	138.977	37.7765
2023-07-05	19:10:10.995000	98	1	590	506	514	750	255.562	532.413	72.6995	204.501	138.977	37.7764
2023-07-05	19:10:13.411000	98	1	596	502	514	750	261.205	544.168	71.7038	205.496	138.977	37.7764
2023-07-05	19:10:15.827000	98	1	610	494	514	750	273.408	569.591	69.444	207.756	138.976	37.7762
2023-07-05	19:11:06.344000	99	1	566	540	514	750	216.342	450.706	76.0922	201.108	138.977	37.777
2023-07-05	19:11:08.749000	99	1	583	534	514	750	226.753	472.395	72.2842	204.916	138.977	37.7769
2023-07-05	19:11:11.171000	99	1	600	529	514	750	237.143	494.041	68.737	208.463	138.977	37.7769
2023-07-05	19:11:13.566000	99	1	609	524	514	750	245.155	510.732	67.2004	210	138.976	37.7768
2023-07-05	19:11:15.975000	99	1	623	518	514	750	256.33	534.012	64.8346	212.365	138.976	37.7767
2023-07-05	19:11:18.382000	99	1	642	512	514	750	270.237	562.985	61.728	215.472	138.976	37.7767
2023-07-05	19:11:20.776000	99	1	660	506	514	750	284.345	592.376	59.1054	218.095	138.975	37.7766
2023-07-05	19:11:23.193000	99	1	677	502	514	750	296.771	618.263	56.6848	220.515	138.975	37.7766
2023-07-05	19:10:47.097000	100	1	588	476	514	750	283.817	591.276	74.8865	202.313	138.977	37.7759
2023-07-05	19:10:49.497000	100	1	605	474	514	750	290.615	605.438	71.7521	205.448	138.976	37.7759
2023-07-05	19:10:51.902000	100	1	623	470	514	750	300.468	625.965	68.7297	208.47	138.976	37.7758
2023-07-05	19:10:54.319000	100	1	641	467	514	750	310.19	646.219	65.8312	211.369	138.975	37.7758
2023-07-05	19:10:56.719000	100	1	658	464	514	750	320.206	667.086	63.2749	213.925	138.975	37.7758
2023-07-05	19:10:59.134000	100	1	666	463	514	750	324.766	676.585	62.0936	215.106	138.975	37.7758
2023-07-05	19:11:01.539000	100	1	685	461	514	750	335.801	699.573	59.3874	217.813	138.974	37.7758
2023-07-05	19:11:03.939000	100	1	701	459	514	750	345.905	720.623	57.2747	219.925	138.974	37.7758
2023-07-05	19:11:20.776000	101	1	492	536	514	750	215.128	448.176	84.1304	181.33	138.979	37.7768
2023-07-05	19:11:23.193000	101	1	504	531	514	750	219.228	456.718	87.3856	184.586	138.979	37.7767
2023-07-05	19:11:25.593000	101	1	516	526	514	750	224.009	466.678	89.4884	187.712	138.979	37.7766
2023-07-05	19:11:28	101	1	528	522	514	750	228.429	475.887	86.4862	190.714	138.978	37.7766
2023-07-05	19:11:30.410000	101	1	536	517	514	750	234.036	487.568	84.6061	192.594	138.978	37.7765
2023-07-05	19:11:32.826000	101	1	552	510	514	750	242.99	506.22	81.0029	196.197	138.978	37.7764
2023-07-05	19:11:35.219000	101	1	568	506	514	750	249.904	520.625	77.5209	199.679	138.977	37.7764
2023-07-05	19:11:37.626000	101	1	582	501	514	750	258.118	537.738	74.7254	202.475	138.977	37.7763
2023-07-05	19:11:40.036000	101	1	598	495	514	750	268.479	559.322	71.7675	205.432	138.976	37.7762
2023-07-05	19:11:42.441000	101	0	614	489	514	750	279.501	582.285	69.0361	208.164	138.976	37.7762
2023-07-05	19:11:44.849000	101	1	628	485	514	750	288.481	600.991	66.7232	210.477	138.976	37.7761
2023-07-05	19:11:47.256000	101	1	639	483	514	750	294.812	614.181	64.9127	212.287	138.976	37.7761
2023-07-05	19:11:49.652000	101	1	657	480	514	750	305.531	636.512	62.093	215.107	138.975	37.7761
2023-07-05	19:11:52.067000	101	1	669	475	514	750	315.674	657.643	60.5928	216.607	138.975	37.776
2023-07-05	19:11:54.473000	101	1	689	470	514	750	330.189	687.883	57.9946	219.205	138.974	37.776
2023-07-05	19:11:40.036000	102	1	550	506	514	750	246.641	513.828	81.6071	195.593	138.978	37.7763
2023-07-05	19:11:42.441000	102	1	562	501	514	750	253.584	528.292	79.0889	198.111	138.977	37.7763
2023-07-05	19:11:44.849000	102	1	577	494	514	750	263.638	549.237	76.1746	201.025	138.977	37.7762
2023-07-05	19:11:47.256000	102	1	583	491	514	750	268.034	558.394	75.0824	202.118	138.977	37.7761
2023-07-05	19:11:49.652000	102	0	596	486	514	750	276.442	575.911	72.7449	204.455	138.977	37.7761
2023-07-05	19:11:52.067000	102	1	613	481	514	750	286.639	597.155	69.7949	207.405	138.976	37.776
2023-07-05	19:11:54.473000	102	1	627	476	514	750	296.387	617.462	67.5883	209.612	138.976	37.776
2023-07-05	19:11:56.889000	102	1	643	471	514	750	307.379	640.363	65.1858	212.014	138.975	37.7759
2023-07-05	19:11:59.278000	102	1	658	466	514	750	318.421	663.367	63.1131	214.087	138.975	37.7758
2023-07-05	19:12:01.694000	102	1	667	463	514	750	325.235	677.563	61.9379	215.262	138.975	37.7758
2023-07-05	19:11:28	103	1	519	491	514	750	259.048	539.675	88.894	188.306	138.978	37.776
2023-07-05	19:11:30.410000	103	0	529	490	514	750	260.432	542.559	86.6981	190.502	138.978	37.776
2023-07-05	19:11:32.826000	103	1	542	487	514	750	264.486	551.004	83.923	193.277	138.978	37.776
2023-07-05	19:11:35.219000	103	1	556	481	514	750	272.259	567.197	81.1258	196.074	138.977	37.7759
2023-07-05	19:11:37.626000	103	0	569	473	514	750	282.408	588.34	78.7696	198.43	138.977	37.7758
2023-07-05	19:11:40.036000	103	1	582	467	514	750	291.055	606.355	76.489	200.711	138.977	37.7757
2023-07-05	19:11:42.441000	103	1	596	463	514	750	298.485	621.833	74.0546	203.145	138.976	37.7756
2023-07-05	19:11:44.849000	103	1	610	459	514	750	306.426	638.378	71.7424	205.458	138.976	37.7756
2023-07-05	19:11:47.256000	103	0	623	459	514	750	310.744	647.374	69.4655	207.734	138.976	37.7756
2023-07-05	19:11:49.652000	103	1	638	460	514	750	315.398	657.069	66.8491	210.351	138.975	37.7757
2023-07-05	19:11:52.067000	103	1	656	457	514	750	325.596	678.315	64.1432	213.057	138.975	37.7757
2023-07-05	19:11:54.473000	103	1	672	453	514	750	336.412	700.847	61.9876	215.212	138.975	37.7756
2023-07-05	19:11:25.593000	104	1	507	480	514	750	270.091	562.68	88.5149	185.715	138.979	37.7757
2023-07-05	19:11:28	104	1	513	473	514	750	277.002	577.078	89.7932	186.993	138.978	37.7756
2023-07-05	19:11:30.410000	104	1	519	468	514	750	282.044	587.583	88.9842	188.216	138.978	37.7756
2023-07-05	19:11:32.826000	104	0	524	462	514	750	288.174	600.352	88.0114	189.189	138.978	37.7755
2023-07-05	19:11:35.219000	104	1	535	455	514	750	295.747	616.129	85.9282	191.272	138.978	37.7753
2023-07-05	19:11:37.626000	104	1	549	447	514	750	305.015	635.437	83.4109	193.789	138.978	37.7752
2023-07-05	19:11:40.036000	104	1	556	440	514	750	312.832	651.723	82.2843	194.916	138.977	37.7751
2023-07-05	19:11:42.441000	104	1	569	433	514	750	321.736	670.272	80.1571	197.043	138.977	37.775
2023-07-05	19:11:44.849000	104	0	578	432	514	750	324.376	675.773	78.6208	198.579	138.977	37.775
2023-07-05	19:11:47.256000	104	0	586	436	514	750	322.149	671.133	77.0854	200.115	138.977	37.7751
2023-07-05	19:11:49.652000	104	1	597	437	514	750	323.818	674.61	75.1484	202.052	138.976	37.7752
2023-07-05	19:11:52.067000	104	1	613	431	514	750	334.009	695.841	72.7585	204.441	138.976	37.7751
2023-07-05	19:11:54.473000	104	0	627	423	514	750	345.974	720.768	70.9366	206.263	138.976	37.775
2023-07-05	19:11:56.889000	104	1	637	419	514	750	353.115	735.644	69.6149	207.585	138.975	37.7749
2023-07-05	19:12:01.694000	105	1	320	530	514	750	293.319	611.071	48.5936	145.794	138.983	37.7762
2023-07-05	19:12:04.099000	105	1	327	532	514	750	287.216	598.357	49.3771	146.577	138.983	37.7763
2023-07-05	19:12:06.496000	105	1	341	531	514	750	279.088	581.424	51.6929	148.893	138.983	37.7763
2023-07-05	19:12:08.906000	105	1	355	529	514	750	272.254	567.186	54.2666	151.467	138.982	37.7763
2023-07-05	19:12:11.310000	105	1	372	525	514	750	266.062	554.287	57.7435	154.944	138.982	37.7763
2023-07-05	19:11:59.278000	106	1	306	514	514	750	314.579	655.363	48.6085	145.808	138.983	37.7759
2023-07-05	19:12:01.694000	106	1	321	514	514	750	304.869	635.133	50.7238	147.924	138.983	37.7759
2023-07-05	19:12:04.099000	106	1	328	518	514	750	297.355	619.48	51.28	148.48	138.983	37.776
2023-07-05	19:12:06.496000	106	1	340	518	514	750	290	604.157	53.1301	150.33	138.983	37.7761
2023-07-05	19:12:08.906000	106	1	348	510	514	750	291.815	607.938	55.3297	152.53	138.982	37.7759
2023-07-05	19:12:16.132000	107	1	367	497	514	750	292.606	609.585	59.8422	157.042	138.982	37.7757
2023-07-05	19:12:18.527000	107	1	367	500	514	750	290.016	604.189	59.5445	156.744	138.982	37.7758
2023-07-05	19:12:20.947000	107	1	383	500	514	750	282.243	587.996	62.3455	159.545	138.982	37.7758
2023-07-05	19:12:23.343000	107	1	403	502	514	750	271.708	566.048	65.8876	163.088	138.981	37.7759
2023-07-05	19:12:25.753000	107	1	422	504	514	750	262.64	547.159	69.495	166.695	138.981	37.776
2023-07-05	19:12:28.169000	107	1	440	508	514	750	253.061	527.203	72.9971	170.197	138.98	37.7761
2023-07-05	19:12:30.574000	107	1	459	509	514	750	247.196	514.984	77.1444	174.344	138.98	37.7762
2023-07-05	19:12:32.973000	107	1	471	507	514	750	246.775	514.107	79.9651	177.165	138.98	37.7762
2023-07-05	19:12:11.310000	108	1	323	496	514	750	317.8	662.073	53.058	150.258	138.983	37.7756
2023-07-05	19:12:13.727000	108	1	333	489	514	750	317.619	661.696	55.2592	152.459	138.983	37.7755
2023-07-05	19:12:16.132000	108	1	347	485	514	750	313.232	652.555	57.7813	154.981	138.982	37.7755
2023-07-05	19:12:18.527000	108	1	356	483	514	750	310.247	646.337	59.3846	156.585	138.982	37.7754
2023-07-05	19:12:20.947000	108	1	373	479	514	750	305.486	636.42	62.5123	159.712	138.982	37.7754
2023-07-05	19:12:23.343000	108	1	389	474	514	750	302.987	631.212	65.6343	162.834	138.981	37.7754
2023-07-05	19:12:25.753000	108	0	401	466	514	750	305.655	636.771	68.303	165.503	138.981	37.7752
2023-07-05	19:12:28.169000	108	0	411	458	514	750	309.634	645.06	70.5702	167.77	138.981	37.7751
2023-07-05	19:12:30.574000	108	1	419	452	514	750	312.776	651.607	72.3181	169.518	138.981	37.775
2023-07-05	19:12:32.973000	108	0	425	447	514	750	315.801	657.907	73.6309	170.831	138.98	37.7749
2023-07-05	19:12:35.379000	108	1	435	443	514	750	317.002	660.409	75.5692	172.769	138.98	37.7749
2023-07-05	19:12:37.795000	108	1	450	436	514	750	320.456	667.606	78.4797	175.68	138.98	37.7748
2023-07-05	19:12:40.195000	108	1	463	430	514	750	324.039	675.07	80.9446	178.145	138.979	37.7747
2023-07-05	19:12:20.947000	109	1	417	483	514	750	284.074	591.811	70.0341	167.234	138.981	37.7756
2023-07-05	19:12:23.343000	109	1	433	481	514	750	280.931	585.263	73.2422	170.442	138.98	37.7756
2023-07-05	19:12:25.753000	109	1	449	481	514	750	276.742	576.536	76.4157	173.616	138.98	37.7756
2023-07-05	19:12:28.169000	109	1	465	477	514	750	277.363	577.829	79.8245	177.024	138.98	37.7756
2023-07-05	19:12:30.574000	109	1	483	474	514	750	277.735	578.606	83.5915	180.791	138.979	37.7756
2023-07-05	19:12:32.973000	109	1	489	470	514	750	281.114	585.644	84.8978	182.098	138.979	37.7755
2023-07-05	19:12:23.343000	110	1	403	486	514	750	286.386	596.628	67.1955	164.395	138.981	37.7756
2023-07-05	19:12:25.753000	110	1	420	483	514	750	283.064	589.706	70.6049	167.805	138.981	37.7756
2023-07-05	19:12:28.169000	110	1	438	483	514	750	277.606	578.336	74.1113	171.311	138.98	37.7756
2023-07-05	19:12:30.574000	110	1	455	481	514	750	275.394	573.729	77.6292	174.829	138.98	37.7756
2023-07-05	19:12:32.973000	110	1	463	480	514	750	274.774	572.438	79.3035	176.503	138.98	37.7756
2023-07-05	19:12:35.379000	110	1	482	482	514	750	269.904	562.29	83.1909	180.391	138.979	37.7757
2023-07-05	19:12:54.633000	111	1	336	555	514	750	264.025	550.042	47.6095	144.81	138.983	37.7767
2023-07-05	19:12:57.038000	111	1	352	548	514	750	258.936	539.442	51.2711	148.471	138.982	37.7766
2023-07-05	19:12:59.444000	111	1	368	545	514	750	251.676	524.317	54.5417	151.742	138.982	37.7766
2023-07-05	19:13:01.854000	111	0	380	537	514	750	251.645	524.251	57.8257	155.026	138.982	37.7765
2023-07-05	19:13:04.249000	111	1	387	531	514	750	253.16	527.408	59.8902	157.09	138.982	37.7764
2023-07-05	19:13:06.665000	111	1	392	528	514	750	253.314	527.729	61.209	158.409	138.981	37.7764
2023-07-05	19:13:09.059000	111	1	406	522	514	750	252.286	525.586	64.6538	161.854	138.981	37.7763
2023-07-05	19:13:11.470000	111	1	418	518	514	750	251.078	523.07	67.5206	164.721	138.981	37.7762
2023-07-05	19:13:13.875000	111	1	429	513	514	750	251.782	524.537	70.2696	167.47	138.981	37.7762
2023-07-05	19:13:16.286000	111	1	441	506	514	750	254.686	530.588	73.3439	170.544	138.98	37.7761
2023-07-05	19:13:18.686000	111	1	455	502	514	750	254.922	531.078	76.6179	173.818	138.98	37.776
2023-07-05	19:13:21.091000	111	1	463	500	514	750	255.149	531.552	78.4699	175.67	138.98	37.776
2023-07-05	19:13:28.308000	112	1	381	512	514	750	272.641	567.993	60.8025	158.003	138.982	37.776
2023-07-05	19:13:30.718000	112	1	390	506	514	750	273.701	570.2	63.0605	160.26	138.981	37.776
2023-07-05	19:13:33.142000	112	1	402	500	514	750	273.942	570.703	65.8676	163.068	138.981	37.7759
2023-07-05	19:13:35.550000	112	1	408	498	514	750	273.386	569.545	67.1867	164.387	138.981	37.7758
2023-07-05	19:13:37.950000	112	1	416	490	514	750	277.856	578.858	69.3474	166.547	138.981	37.7757
2023-07-05	19:13:40.356000	112	1	428	481	514	750	282.413	588.351	72.2708	169.471	138.98	37.7756
2023-07-05	19:13:42.768000	112	1	442	479	514	750	280.401	584.16	75.1212	172.321	138.98	37.7756
2023-07-05	19:13:45.177000	112	1	448	466	514	750	291.568	607.424	76.917	174.117	138.98	37.7753
2023-07-05	19:13:47.578000	112	1	455	458	514	750	297.901	620.617	78.5769	175.777	138.98	37.7752
2023-07-05	19:13:35.550000	113	1	407	520	514	750	253.671	528.473	65.0513	162.251	138.981	37.7763
2023-07-05	19:13:37.950000	113	1	412	515	514	750	256.182	533.703	66.5371	163.737	138.981	37.7762
2023-07-05	19:13:40.356000	113	1	423	512	514	750	254.804	530.833	69.0755	166.275	138.981	37.7761
2023-07-05	19:13:42.768000	113	1	431	508	514	750	255.838	532.987	71.0693	168.269	138.98	37.7761
2023-07-05	19:13:45.177000	113	1	439	501	514	750	260.05	541.762	73.2374	170.437	138.98	37.776
2023-07-05	19:13:47.578000	113	1	450	496	514	750	261.939	545.697	75.8577	173.058	138.98	37.7759
2023-07-05	19:13:49.988000	113	1	459	489	514	750	266.732	555.683	78.1003	175.3	138.98	37.7758
2023-07-05	19:13:52.399000	113	1	467	486	514	750	268.151	558.639	79.9054	177.105	138.98	37.7758
2023-07-05	19:13:54.810000	113	1	471	481	514	750	272.415	567.522	80.918	178.118	138.979	37.7757
2023-07-05	19:13:57.231000	113	1	482	474	514	750	277.849	578.843	83.3865	180.587	138.979	37.7756
2023-07-05	19:13:59.630000	113	1	492	468	514	750	282.857	589.276	85.5392	182.739	138.979	37.7755
2023-07-05	19:14:02.037000	113	1	504	461	514	750	289.173	602.434	88.0182	185.218	138.979	37.7754
2023-07-05	19:14:04.447000	113	1	519	454	514	750	296.042	616.745	89.0323	188.168	138.978	37.7753
2023-07-05	19:14:06.858000	113	1	534	447	514	750	303.659	632.614	86.2236	190.976	138.978	37.7752
2023-07-05	19:14:09.258000	113	1	543	443	514	750	308.367	642.42	84.6037	192.596	138.978	37.7751
2023-07-05	19:14:11.657000	113	1	556	436	514	750	316.796	659.982	82.3815	194.819	138.977	37.775
2023-07-05	19:14:14.068000	113	1	570	429	514	750	325.848	678.839	80.1041	197.096	138.977	37.7749
2023-07-05	19:14:16.490000	113	0	585	422	514	750	335.596	699.148	77.786	199.414	138.977	37.7748
2023-07-05	19:14:18.899000	113	1	603	418	514	750	343.722	716.077	74.9934	202.207	138.976	37.7748
2023-07-05	19:12:01.694000	114	1	492	479	514	750	271.892	566.432	85.3589	182.559	138.979	37.7757
2023-07-05	19:12:04.099000	114	1	506	473	514	750	277.115	577.315	88.3457	185.546	138.979	37.7756
2023-07-05	19:12:06.496000	114	0	517	467	514	750	283.016	589.607	89.3926	187.807	138.978	37.7755
2023-07-05	19:12:08.906000	114	1	530	461	514	750	289.443	602.996	86.8312	190.369	138.978	37.7754
2023-07-05	19:12:11.310000	114	1	543	454	514	750	297.417	619.609	84.4044	192.796	138.978	37.7753
2023-07-05	19:12:13.727000	114	1	555	448	514	750	304.77	634.928	82.2687	194.931	138.977	37.7753
2023-07-05	19:12:16.132000	114	1	572	442	514	750	313.413	652.934	79.3354	197.865	138.977	37.7752
2023-07-05	19:12:18.527000	114	0	584	436	514	750	321.708	670.214	77.4326	199.767	138.977	37.7751
2023-07-05	19:12:20.947000	114	0	593	430	514	750	329.607	686.671	76.1324	201.068	138.976	37.775
2023-07-05	19:12:23.343000	114	1	604	425	514	750	337.231	702.554	74.5214	202.679	138.976	37.7749
2023-07-05	19:12:25.753000	114	1	618	420	514	750	346	720.822	72.5077	204.692	138.976	37.7749
2023-07-05	19:12:28.169000	114	1	632	416	514	750	354.232	737.971	70.542	206.658	138.975	37.7748
2023-07-05	19:12:30.574000	114	1	646	410	514	750	364.725	759.831	68.782	208.418	138.975	37.7748
2023-07-05	19:12:32.973000	114	1	655	409	514	750	369.001	768.741	67.5354	209.665	138.975	37.7748
2023-07-05	19:12:20.947000	115	1	603	493	514	750	271.974	566.604	70.8989	206.301	138.976	37.7762
2023-07-05	19:12:23.343000	115	1	612	485	514	750	282.54	588.616	69.705	207.495	138.976	37.7761
2023-07-05	19:12:25.753000	115	1	620	478	514	750	291.925	608.167	68.7088	208.491	138.976	37.776
2023-07-05	19:12:28.169000	115	1	629	471	514	750	301.771	628.68	67.5992	209.601	138.976	37.7759
2023-07-05	19:12:30.574000	115	0	637	464	514	750	311.328	648.589	66.7289	210.471	138.975	37.7758
2023-07-05	19:12:32.973000	115	0	644	458	514	750	319.631	665.887	66.0011	211.199	138.975	37.7757
2023-07-05	19:12:35.379000	115	1	649	454	514	750	325.332	677.764	65.4832	211.717	138.975	37.7756
2023-07-05	19:14:18.899000	116	1	593	489	514	750	272.694	568.103	73.1599	204.04	138.977	37.7761
2023-07-05	19:14:21.305000	116	1	609	482	514	750	284.34	592.365	70.4817	206.718	138.976	37.776
2023-07-05	19:14:23.706000	116	1	616	480	514	750	288.624	601.291	69.3045	207.895	138.976	37.776
2023-07-05	19:14:26.116000	116	1	634	476	514	750	299.125	623.168	66.3487	210.851	138.976	37.776
2023-07-05	19:14:28.525000	116	1	647	470	514	750	309.982	645.786	64.5923	212.608	138.975	37.7759
2023-07-05	19:14:30.917000	116	1	668	466	514	750	323.067	673.045	61.5311	215.669	138.975	37.7759
2023-07-05	19:14:33.328000	116	1	684	463	514	750	333.57	694.927	59.3603	217.84	138.974	37.7758
2023-07-05	19:14:26.116000	117	1	546	473	514	750	278.842	580.912	83.4102	193.79	138.978	37.7757
2023-07-05	19:14:28.525000	117	1	563	469	514	750	285.24	594.241	80.1084	197.092	138.977	37.7757
2023-07-05	19:14:30.917000	117	0	577	465	514	750	291.88	608.074	77.5351	199.665	138.977	37.7756
2023-07-05	19:14:33.328000	117	1	593	462	514	750	298.639	622.154	74.6607	202.539	138.977	37.7756
2023-07-05	19:14:35.742000	117	1	611	459	514	750	306.741	639.033	71.5651	205.635	138.976	37.7756
2023-07-05	19:14:38.153000	117	1	628	456	514	750	315.328	656.924	68.8059	208.394	138.976	37.7756
2023-07-05	19:14:40.558000	117	1	639	455	514	750	320.39	667.469	67.0362	210.164	138.975	37.7756
2023-07-05	19:14:42.953000	117	1	655	452	514	750	329.674	686.81	64.6786	212.521	138.975	37.7756
2023-07-05	19:14:45.363000	117	1	674	451	514	750	339.118	706.484	61.848	215.352	138.975	37.7756
2023-07-05	19:14:47.769000	117	1	691	448	514	750	350.047	729.253	59.6257	217.574	138.974	37.7756
2023-07-05	19:15:52.742000	118	1	459	506	514	750	250.122	521.079	77.2973	174.497	138.98	37.7761
2023-07-05	19:15:55.147000	118	1	477	503	514	750	249.756	520.316	81.4806	178.681	138.979	37.7761
2023-07-05	19:15:57.556000	118	1	492	500	514	750	250.966	522.838	84.9709	182.171	138.979	37.7761
2023-07-05	19:15:59.954000	118	1	500	497	514	750	253.387	527.881	86.8327	184.033	138.979	37.776
2023-07-05	19:16:02.372000	118	1	516	493	514	750	257.008	535.424	89.5541	187.646	138.978	37.776
2023-07-05	19:16:04.772000	118	1	531	488	514	750	262.551	546.972	86.2875	190.912	138.978	37.776
2023-07-05	19:16:07.178000	118	1	549	483	514	750	269.284	561	82.5319	194.668	138.978	37.7759
2023-07-05	19:16:09.593000	118	1	564	481	514	750	273.607	570.006	79.4704	197.73	138.977	37.7759
2023-07-05	19:16:11.987000	118	1	580	477	514	750	280.865	585.126	76.4091	200.791	138.977	37.7759
2023-07-05	19:16:14.396000	118	1	588	477	514	750	282.852	589.265	74.8337	202.366	138.977	37.7759
2023-07-05	19:16:16.803000	118	1	603	472	514	750	291.899	608.113	72.2479	204.952	138.976	37.7758
2023-07-05	19:16:19.204000	118	0	616	466	514	750	301.761	628.66	70.244	206.956	138.976	37.7757
2023-07-05	19:16:21.622000	118	1	629	462	514	750	310.111	646.055	68.2329	208.967	138.976	37.7757
2023-07-05	19:16:24.016000	118	1	645	457	514	750	320.952	668.639	65.9106	211.289	138.975	37.7756
2023-07-05	19:16:26.427000	118	1	662	452	514	750	332.728	693.172	63.589	213.611	138.975	37.7756
2023-07-05	19:16:28.827000	118	1	672	450	514	750	339.063	706.371	62.2257	214.974	138.975	37.7756
2023-07-05	19:16:31.231000	118	1	685	445	514	750	349.666	728.458	60.7226	216.477	138.974	37.7755
2023-07-05	19:16:33.641000	118	1	702	440	514	750	362.552	755.305	58.7652	218.435	138.974	37.7755
2023-07-05	19:14:45.363000	119	1	549	527	514	750	225.73	470.263	81.0802	196.12	138.978	37.7767
2023-07-05	19:14:47.769000	119	1	562	522	514	750	232.998	485.404	78.1113	199.089	138.977	37.7767
2023-07-05	19:14:50.174000	119	1	573	515	514	750	242.293	504.769	75.9064	201.294	138.977	37.7766
2023-07-05	19:14:52.580000	119	1	584	510	514	750	250	520.825	73.7398	203.46	138.977	37.7765
2023-07-05	19:14:54.985000	119	1	592	505	514	750	257.117	535.651	72.3402	204.86	138.977	37.7764
2023-07-05	19:14:57.406000	119	0	601	498	514	750	266.595	555.398	70.9534	206.247	138.976	37.7763
2023-07-05	19:14:59.790000	119	0	613	490	514	750	278.21	579.596	69.1547	208.045	138.976	37.7762
2023-07-05	19:15:02.201000	119	1	627	485	514	750	288.087	600.171	66.9059	210.294	138.976	37.7761
2023-07-05	19:15:04.617000	119	1	641	481	514	750	297.473	619.725	64.7271	212.473	138.975	37.7761
2023-07-05	19:15:07.012000	119	0	654	475	514	750	308.585	642.876	63.0198	214.18	138.975	37.776
2023-07-05	19:15:09.429000	119	1	666	471	514	750	317.718	661.903	61.4183	215.782	138.975	37.776
2023-07-05	19:15:11.823000	119	1	672	470	514	750	321.503	669.787	60.5646	216.635	138.975	37.7759
2023-07-05	19:15:38.291000	120	1	586	474	514	750	285.237	594.234	75.3791	201.821	138.977	37.7758
2023-07-05	19:15:40.708000	120	1	604	477	514	750	287.453	598.85	71.7541	205.446	138.976	37.7759
2023-07-05	19:15:43.119000	120	1	614	477	514	750	290.739	605.696	69.8822	207.318	138.976	37.7759
2023-07-05	19:15:45.518000	120	1	633	477	514	750	297.809	620.425	66.4477	210.752	138.976	37.776
2023-07-05	19:15:47.923000	120	1	652	475	514	750	307.683	640.997	63.3517	213.848	138.975	37.776
2023-07-05	19:15:50.335000	120	1	672	472	514	750	319.762	666.161	60.3885	216.812	138.975	37.776
2023-07-05	19:15:52.742000	120	1	692	470	514	750	331.789	691.216	57.5553	219.645	138.974	37.776
2023-07-05	19:16:26.427000	121	1	429	565	514	750	203.593	424.145	65.3231	162.523	138.981	37.7771
2023-07-05	19:16:28.827000	121	1	443	559	514	750	203.769	424.513	69.6085	166.809	138.98	37.7771
2023-07-05	19:16:31.231000	121	1	451	555	514	750	204.924	426.919	72.0956	169.296	138.98	37.777
2023-07-05	19:16:33.641000	121	1	462	547	514	750	209.554	436.564	75.6322	172.832	138.98	37.7769
2023-07-05	19:16:36.047000	121	1	478	543	514	750	210.107	437.716	80.1342	177.334	138.979	37.7769
2023-07-05	19:16:38.447000	121	1	494	538	514	750	212.941	443.621	84.6107	181.811	138.979	37.7768
2023-07-05	19:16:40.873000	121	1	509	532	514	750	218.057	454.279	88.6861	185.886	138.979	37.7767
2023-07-05	19:16:43.273000	121	0	521	530	514	750	220.111	458.558	88.1776	189.022	138.978	37.7767
2023-07-05	19:16:45.679000	121	1	533	527	514	750	223.808	466.259	85.1301	192.07	138.978	37.7767
2023-07-05	19:16:48.088000	121	1	548	519	514	750	233.489	486.427	81.627	195.573	138.978	37.7766
2023-07-05	19:16:50.483000	121	1	565	513	514	750	242.425	505.045	77.8557	199.344	138.977	37.7765
2023-07-05	19:16:52.899000	121	1	578	504	514	750	254.189	529.552	75.4171	201.783	138.977	37.7764
2023-07-05	19:16:55.305000	121	0	593	495	514	750	266.957	556.151	72.7868	204.413	138.977	37.7762
2023-07-05	19:16:57.705000	121	1	607	489	514	750	277.074	577.228	70.3879	206.812	138.976	37.7761
2023-07-05	19:17:00.110000	121	1	614	484	514	750	284.176	592.024	69.3968	207.803	138.976	37.7761
2023-07-05	19:17:02.515000	121	1	627	477	514	750	295.462	615.537	67.5144	209.686	138.976	37.776
2023-07-05	19:17:04.921000	121	1	637	468	514	750	307.657	640.942	66.4346	210.765	138.976	37.7758
2023-07-05	19:17:07.337000	121	1	651	461	514	750	319.828	666.298	64.6368	212.563	138.975	37.7757
2023-07-05	19:17:09.737000	121	1	670	456	514	750	332.824	693.373	62.049	215.151	138.975	37.7757
2023-07-05	19:17:12.147000	121	1	685	449	514	750	346.182	721.201	60.3988	216.801	138.974	37.7756
2023-07-05	19:17:14.553000	121	1	698	444	514	750	357.06	743.864	58.9812	218.219	138.974	37.7755
2023-07-05	19:17:38.606000	122	1	630	497	514	750	278.325	579.835	65.3686	211.831	138.976	37.7764
2023-07-05	19:17:41.017000	122	1	649	493	514	750	290.3	604.782	62.2874	214.913	138.975	37.7763
2023-07-05	19:17:43.433000	122	1	666	487	514	750	303.765	632.833	59.9744	217.226	138.975	37.7762
2023-07-05	19:17:45.823000	122	1	685	484	514	750	316.223	658.787	57.2648	219.935	138.974	37.7762
2023-07-05	19:17:14.553000	123	1	452	454	514	750	302.424	630.039	78.1699	175.37	138.98	37.7751
2023-07-05	19:17:16.959000	123	1	466	456	514	750	297.893	620.6	80.7274	177.927	138.979	37.7752
2023-07-05	19:17:19.369000	123	1	475	458	514	750	294.593	613.725	82.3925	179.593	138.979	37.7753
2023-07-05	19:17:21.775000	123	1	490	460	514	750	290.991	606.222	85.2691	182.469	138.979	37.7753
2023-07-05	19:17:24.185000	123	1	501	456	514	750	294.287	613.089	87.4682	184.668	138.979	37.7753
2023-07-05	19:17:26.579000	123	1	517	453	514	750	297.015	618.772	89.4213	187.779	138.978	37.7753
2023-07-05	19:17:28.989000	123	1	532	454	514	750	296.547	617.796	86.5201	190.68	138.978	37.7753
2023-07-05	19:17:31.406000	123	1	547	459	514	750	292.865	610.126	83.5302	193.67	138.978	37.7754
2023-07-05	19:17:33.797000	123	1	554	461	514	750	291.755	607.813	82.1199	195.08	138.977	37.7755
2023-07-05	19:17:36.211000	123	0	567	461	514	750	293.82	612.115	79.6079	197.592	138.977	37.7755
2023-07-05	19:17:38.606000	123	1	587	463	514	750	296.138	616.945	75.7291	201.471	138.977	37.7756
2023-07-05	19:17:41.017000	123	1	605	467	514	750	297.271	619.305	72.1746	205.025	138.976	37.7757
2023-07-05	19:17:43.433000	123	1	621	475	514	750	295.083	614.746	68.7394	208.461	138.976	37.7759
2023-07-05	19:17:45.823000	123	1	637	478	514	750	298.518	621.903	65.6672	211.533	138.976	37.776
2023-07-05	19:17:48.238000	123	1	644	482	514	750	297.866	620.544	64.1232	213.077	138.975	37.7761
2023-07-05	19:17:19.369000	124	1	538	537	514	750	214.348	446.551	83.5713	193.629	138.978	37.7769
2023-07-05	19:17:21.775000	124	1	549	531	514	750	221.779	462.033	80.9199	196.28	138.978	37.7768
2023-07-05	19:17:24.185000	124	1	565	523	514	750	232.659	484.698	77.3376	199.862	138.977	37.7767
2023-07-05	19:17:26.579000	124	1	583	518	514	750	242.043	504.249	73.4368	203.763	138.977	37.7766
2023-07-05	19:17:28.989000	124	1	600	516	514	750	249.303	519.373	69.8205	207.379	138.977	37.7766
2023-07-05	19:17:31.406000	124	1	617	513	514	750	258.414	538.355	66.5103	210.69	138.976	37.7766
2023-07-05	19:17:33.797000	124	1	628	512	514	750	263.894	549.77	64.406	212.794	138.976	37.7766
2023-07-05	19:17:36.211000	124	1	648	513	514	750	272.259	567.197	60.5161	216.684	138.975	37.7767
2023-07-05	19:17:38.606000	124	1	665	512	514	750	281.86	587.199	57.6068	219.593	138.975	37.7767
2023-07-05	19:17:41.017000	124	1	686	513	514	750	292.836	610.066	54.0302	223.17	138.974	37.7768
2023-07-05	19:18:24.330000	125	1	594	446	514	750	314.35	654.886	75.2564	201.944	138.976	37.7753
2023-07-05	19:18:26.749000	125	1	606	443	514	750	320.489	667.674	73.3179	203.882	138.976	37.7753
2023-07-05	19:18:29.134000	125	1	616	442	514	750	324.45	675.927	71.6767	205.523	138.976	37.7753
2023-07-05	19:18:31.551000	125	1	633	439	514	750	332.989	693.717	69.0613	208.139	138.976	37.7753
2023-07-05	19:18:33.951000	125	1	652	436	514	750	342.987	714.545	66.275	210.925	138.975	37.7753
2023-07-05	19:18:36.361000	125	1	662	436	514	750	347.131	723.178	64.7637	212.436	138.975	37.7753
2023-07-05	19:17:55.465000	126	1	625	491	514	750	281.784	587.04	66.8014	210.399	138.976	37.7762
2023-07-05	19:17:57.865000	126	1	639	484	514	750	293.906	612.295	64.83	212.37	138.976	37.7761
2023-07-05	19:18:00.270000	126	1	654	478	514	750	305.915	637.313	62.7649	214.435	138.975	37.7761
2023-07-05	19:18:02.671000	126	0	667	473	514	750	316.446	659.252	61.0861	216.114	138.975	37.776
2023-07-05	19:18:05.087000	126	1	681	470	514	750	326.02	679.197	59.1869	218.013	138.974	37.776
2023-07-05	19:18:07.486000	126	1	700	467	514	750	338.652	705.513	56.6853	220.515	138.974	37.776
2023-07-05	19:18:19.513000	127	1	584	508	514	750	251.921	524.826	73.8672	203.333	138.977	37.7764
2023-07-05	19:18:21.925000	127	1	602	505	514	750	260.325	542.335	70.2425	206.957	138.976	37.7764
2023-07-05	19:18:24.330000	127	1	619	504	514	750	267.471	557.223	66.8858	210.314	138.976	37.7765
2023-07-05	19:18:26.749000	127	1	640	501	514	750	279.065	581.375	63.1595	214.041	138.976	37.7764
2023-07-05	19:18:29.134000	127	0	661	498	514	750	291.741	607.785	59.7436	217.456	138.975	37.7764
2023-07-05	19:18:31.551000	127	1	678	500	514	750	298.992	622.889	56.7351	220.465	138.975	37.7765
2023-07-05	19:19:05.246000	128	1	451	532	514	750	226.921	472.744	73.8812	171.081	138.98	37.7766
2023-07-05	19:19:07.641000	128	1	465	527	514	750	228.32	475.659	77.6073	174.807	138.98	37.7765
2023-07-05	19:19:10.052000	128	1	473	524	514	750	229.689	478.511	79.7175	176.917	138.98	37.7765
2023-07-05	19:19:12.448000	128	1	486	518	514	750	233.684	486.833	83.1183	180.318	138.979	37.7764
2023-07-05	19:19:14.863000	128	1	502	513	514	750	237.304	494.375	87.1014	184.301	138.979	37.7763
2023-07-05	19:19:17.262000	128	1	517	508	514	750	242.019	504.197	89.2898	187.91	138.978	37.7763
2023-07-05	19:19:19.667000	128	1	532	505	514	750	245.66	511.784	85.7981	191.402	138.978	37.7763
2023-07-05	19:19:22.083000	128	1	550	501	514	750	251.589	524.135	81.7733	195.427	138.978	37.7762
2023-07-05	19:19:24.486000	128	1	557	499	514	750	254.657	530.526	80.2788	196.921	138.977	37.7762
2023-07-05	19:19:26.899000	128	1	573	495	514	750	261.737	545.276	76.9726	200.227	138.977	37.7762
2023-07-05	19:19:29.306000	128	1	591	491	514	750	270.204	562.915	73.4429	203.757	138.977	37.7761
2023-07-05	19:19:31.705000	128	1	605	487	514	750	278.298	579.779	70.914	206.286	138.976	37.7761
2023-07-05	19:19:34.110000	128	1	622	480	514	750	290.799	605.821	68.1986	209.001	138.976	37.776
2023-07-05	19:19:36.515000	128	1	637	474	514	750	302.167	629.505	65.9798	211.22	138.976	37.7759
2023-07-05	19:19:38.925000	128	1	652	469	514	750	313.058	652.193	63.8442	213.356	138.975	37.7759
2023-07-05	19:19:41.341000	128	1	659	465	514	750	319.766	666.168	63.0343	214.166	138.975	37.7758
2023-07-05	19:19:43.727000	128	1	677	460	514	750	332.67	693.05	60.661	216.539	138.975	37.7758
2023-07-05	19:19:46.147000	128	1	692	455	514	750	344.542	717.784	58.8936	218.306	138.974	37.7757
2023-07-05	19:19:48.553000	128	1	708	452	514	750	355.584	740.788	56.9356	220.264	138.974	37.7757
2023-07-05	19:22:58.655000	129	1	568	514	514	750	242.099	504.365	77.1118	200.088	138.977	37.7765
2023-07-05	19:23:01.065000	129	1	582	510	514	750	249.447	519.674	74.1808	203.019	138.977	37.7765
2023-07-05	19:23:03.471000	129	1	599	505	514	750	259.326	540.254	70.8664	206.334	138.977	37.7764
2023-07-05	19:23:05.870000	129	1	613	502	514	750	267.03	556.304	68.2384	208.962	138.976	37.7764
2023-07-05	19:23:08.287000	129	0	620	498	514	750	273.386	569.545	67.1867	210.013	138.976	37.7763
2023-07-05	19:23:10.697000	129	1	631	494	514	750	281.469	586.385	65.4381	211.762	138.976	37.7763
2023-07-05	19:23:13.097000	129	1	650	490	514	750	293.421	611.284	62.387	214.813	138.975	37.7763
2023-07-05	19:23:15.507000	129	1	666	488	514	750	302.899	631.03	59.8797	217.32	138.975	37.7763
2023-07-05	19:23:17.903000	129	1	684	493	514	750	308.138	641.944	56.5162	220.684	138.974	37.7764
2023-07-05	19:21:15.193000	130	1	646	436	514	750	340.617	709.608	67.199	210.001	138.975	37.7753
2023-07-05	19:21:17.598000	130	1	656	428	514	750	351.92	733.156	66.2028	210.997	138.975	37.7751
2023-07-05	19:21:20.003000	130	1	666	421	514	750	362.416	755.02	65.2028	211.997	138.975	37.775
2023-07-05	19:21:22.414000	130	1	677	414	514	750	373.45	778.009	64.1211	213.079	138.974	37.7749
2023-07-05	19:21:24.809000	130	0	684	407	514	750	382.817	797.523	63.6358	213.564	138.974	37.7748
2023-07-05	19:21:27.220000	130	1	691	401	514	750	391.318	815.233	63.1075	214.092	138.974	37.7747
2023-07-05	19:21:29.635000	130	1	701	395	514	750	401.241	835.904	62.2215	214.978	138.974	37.7746
2023-07-05	19:21:32.027000	130	1	710	392	514	750	408.142	850.283	61.2999	215.9	138.974	37.7746
2023-07-05	19:19:38.925000	131	1	538	539	514	750	212.361	442.411	83.5108	193.689	138.978	37.7769
2023-07-05	19:19:41.341000	131	1	545	537	514	750	215.244	448.418	81.7193	195.481	138.978	37.7769
2023-07-05	19:19:43.727000	131	1	556	533	514	750	221.027	460.466	79.0459	198.154	138.978	37.7768
2023-07-05	19:19:46.147000	131	1	564	527	514	750	228.537	476.11	77.3624	199.838	138.977	37.7768
2023-07-05	19:19:48.553000	131	1	570	523	514	750	233.805	487.087	76.1421	201.058	138.977	37.7767
2023-07-05	19:19:50.952000	131	1	575	520	514	750	237.952	495.725	75.1461	202.054	138.977	37.7767
2023-07-05	19:19:53.370000	131	1	578	513	514	750	245.489	511.428	74.8882	202.312	138.977	37.7765
2023-07-05	19:19:55.765000	131	1	584	511	514	750	249.04	518.825	73.6754	203.525	138.977	37.7765
2023-07-05	19:19:58.170000	131	1	593	506	514	750	256.47	534.305	72.0596	205.14	138.977	37.7764
2023-07-05	19:20:00.579000	131	1	606	502	514	750	264.515	551.063	69.6468	207.553	138.976	37.7764
2023-07-05	19:20:02.995000	131	1	615	498	514	750	271.487	565.588	68.1594	209.041	138.976	37.7763
2023-07-05	19:20:05.396000	131	1	622	493	514	750	278.771	580.763	67.2062	209.994	138.976	37.7763
2023-07-05	19:20:07.812000	131	1	630	488	514	750	286.531	596.93	66.1187	211.081	138.976	37.7762
2023-07-05	19:20:10.202000	131	1	639	482	514	750	295.718	616.069	64.9948	212.205	138.975	37.7761
2023-07-05	19:20:12.617000	131	1	643	480	514	750	299.234	623.394	64.4626	212.737	138.975	37.7761
2023-07-05	19:20:15.021000	131	1	652	475	514	750	307.683	640.997	63.3517	213.848	138.975	37.776
2023-07-05	19:21:17.598000	132	1	635	515	514	750	264.322	550.662	62.7564	214.444	138.976	37.7767
2023-07-05	19:21:20.003000	132	1	643	506	514	750	276.002	574.995	62.1351	215.065	138.975	37.7765
2023-07-05	19:21:22.414000	132	1	652	495	514	750	289.947	604.046	61.5788	215.621	138.975	37.7764
2023-07-05	19:21:24.809000	132	1	661	488	514	750	300.421	625.868	60.7046	216.495	138.975	37.7763
2023-07-05	19:21:27.220000	132	1	676	480	514	750	314.871	655.972	59.0362	218.164	138.975	37.7761
2023-07-05	19:21:29.635000	132	1	692	472	514	750	330.103	687.704	57.3691	219.831	138.974	37.776
2023-07-05	19:21:32.027000	132	1	697	469	514	750	335.336	698.605	56.926	220.274	138.974	37.776
2023-07-05	19:20:05.396000	133	1	598	404	514	750	356.051	741.76	76.354	200.846	138.976	37.7745
2023-07-05	19:20:07.812000	133	1	615	400	514	750	364.281	758.908	73.9034	203.297	138.976	37.7745
2023-07-05	19:20:10.202000	133	1	631	398	514	750	370.935	772.77	71.6139	205.586	138.975	37.7745
2023-07-05	19:20:12.617000	133	1	640	398	514	750	373.872	778.887	70.3049	206.895	138.975	37.7745
2023-07-05	19:20:15.021000	133	0	652	393	514	750	382.744	797.371	68.8658	208.334	138.975	37.7745
2023-07-05	19:20:17.422000	133	1	668	389	514	750	392.475	817.644	66.8973	210.303	138.975	37.7744
2023-07-05	19:20:19.832000	133	1	684	387	514	750	400.835	835.06	64.9054	212.295	138.974	37.7744
2023-07-05	19:20:22.240000	133	1	702	383	514	750	412.351	859.05	62.8757	214.324	138.974	37.7744
2023-07-05	19:20:24.638000	133	1	722	378	514	750	426.202	887.906	60.7887	216.411	138.973	37.7744
2023-07-05	19:22:29.785000	134	1	642	486	514	750	293.394	611.228	64.1336	213.066	138.975	37.7762
2023-07-05	19:22:32.186000	134	1	650	478	514	750	304.105	633.542	63.4349	213.765	138.975	37.776
2023-07-05	19:22:34.601000	134	1	655	469	514	750	314.391	654.972	63.3534	213.847	138.975	37.7759
2023-07-05	19:22:37	134	1	659	463	514	750	321.549	669.884	63.1959	214.004	138.975	37.7758
2023-07-05	19:22:39.406000	134	1	666	454	514	750	332.746	693.21	62.8189	214.381	138.975	37.7756
2023-07-05	19:22:41.822000	134	0	671	447	514	750	341.259	710.946	62.609	214.591	138.975	37.7755
2023-07-05	19:22:44.222000	134	1	677	443	514	750	347.589	724.132	62.0342	215.166	138.974	37.7755
2023-07-05	19:22:46.627000	134	1	683	435	514	750	357.472	744.721	61.7861	215.414	138.974	37.7753
2023-07-05	19:22:49.033000	134	1	690	424	514	750	370.475	771.811	61.6364	215.564	138.974	37.7751
2023-07-05	19:22:51.443000	134	0	698	416	514	750	381.329	794.423	61.1497	216.05	138.974	37.775
2023-07-05	19:22:53.859000	134	1	705	411	514	750	389.104	810.621	60.6021	216.598	138.974	37.7749
2023-07-05	19:22:56.260000	134	1	707	403	514	750	397.062	827.199	60.9174	216.283	138.974	37.7748
2023-07-05	19:21:22.414000	135	1	559	512	514	750	242.217	504.61	79.2932	197.907	138.977	37.7765
2023-07-05	19:21:24.809000	135	1	574	509	514	750	248.357	517.401	76.0197	201.18	138.977	37.7764
2023-07-05	19:21:27.220000	135	1	588	505	514	750	255.932	533.182	73.1935	204.006	138.977	37.7764
2023-07-05	19:21:29.635000	135	1	605	503	514	750	263.23	548.387	69.7751	207.425	138.976	37.7764
2023-07-05	19:21:32.027000	135	1	613	503	514	750	266.101	554.369	68.1586	209.041	138.976	37.7764
2023-07-05	19:21:34.436000	135	1	629	502	514	750	273.366	569.504	65.1224	212.078	138.976	37.7764
2023-07-05	19:21:36.857000	135	1	646	498	514	750	284.478	592.654	62.354	214.846	138.975	37.7764
2023-07-05	19:21:39.262000	135	1	657	491	514	750	295.855	616.354	61.0959	216.104	138.975	37.7763
2023-07-05	19:21:41.652000	135	0	673	486	514	750	308.183	642.038	58.9406	218.259	138.975	37.7762
2023-07-05	19:21:44.068000	135	1	692	484	514	750	320.062	666.786	56.2106	220.989	138.974	37.7763
2023-07-05	19:21:46.467000	135	1	707	480	514	750	331.887	691.42	54.4423	222.758	138.974	37.7762
2023-07-05	19:23:22.734000	136	1	561	507	514	750	247.504	515.624	79.0533	198.147	138.977	37.7764
2023-07-05	19:23:25.139000	136	1	568	500	514	750	255.766	532.836	77.8114	199.389	138.977	37.7763
2023-07-05	19:23:27.545000	136	1	577	495	514	750	262.667	547.214	76.1225	201.078	138.977	37.7762
2023-07-05	19:23:29.956000	136	1	589	488	514	750	272.523	567.748	74.0257	203.174	138.977	37.7761
2023-07-05	19:23:32.371000	136	1	601	479	514	750	284.623	592.954	72.2016	204.998	138.976	37.7759
2023-07-05	19:23:34.771000	136	1	611	473	514	750	293.493	611.433	70.7007	206.499	138.976	37.7759
2023-07-05	19:23:37.177000	136	0	616	465	514	750	302.703	630.621	70.308	206.892	138.976	37.7757
2023-07-05	19:23:39.587000	136	1	622	459	514	750	310.395	646.646	69.6384	207.562	138.976	37.7756
2023-07-05	19:23:41.987000	136	1	633	455	514	750	318.097	662.692	68.0314	209.169	138.976	37.7756
2023-07-05	19:23:44.410000	136	1	645	447	514	750	330.106	687.71	66.6191	210.581	138.975	37.7755
2023-07-05	19:23:46.815000	136	0	657	437	514	750	344.119	716.903	65.4458	211.754	138.975	37.7753
2023-07-05	19:23:49.225000	136	0	670	430	514	750	356	741.655	64.0108	213.189	138.975	37.7752
2023-07-05	19:23:51.619000	136	1	684	428	514	750	364.121	758.573	62.1682	215.032	138.974	37.7752
2023-07-05	19:23:37.177000	137	1	591	474	514	750	286.54	596.948	74.4117	202.788	138.977	37.7758
2023-07-05	19:23:39.587000	137	1	594	469	514	750	292.166	608.67	74.1085	203.092	138.977	37.7757
2023-07-05	19:23:41.987000	137	1	600	461	514	750	301.524	628.166	73.4282	203.772	138.976	37.7756
2023-07-05	19:23:44.410000	137	1	611	452	514	750	313.39	652.884	71.9698	205.23	138.976	37.7755
2023-07-05	19:23:46.815000	137	1	621	443	514	750	325.112	677.306	70.7848	206.415	138.976	37.7753
2023-07-05	19:23:49.225000	137	1	629	432	514	750	338.155	704.479	70.1182	207.082	138.976	37.7751
2023-07-05	19:23:51.619000	137	1	639	424	514	750	349.143	727.37	69.0214	208.179	138.975	37.775
2023-07-05	19:23:54.040000	137	1	646	420	514	750	355.421	740.448	68.1986	209.001	138.975	37.775
2023-07-05	19:23:56.435000	137	1	657	415	514	750	364.244	758.83	66.884	210.316	138.975	37.7749
2023-07-05	19:23:58.845000	137	0	665	409	514	750	372.937	776.94	66.1155	211.084	138.975	37.7748
2023-07-05	19:24:01.262000	137	0	670	404	514	750	379.542	790.699	65.731	211.469	138.975	37.7747
2023-07-05	19:24:03.651000	137	1	675	399	514	750	386.163	804.494	65.3596	211.84	138.974	37.7746
2023-07-05	19:24:06.062000	137	1	681	392	514	750	395.035	822.977	64.9919	212.208	138.974	37.7745
2023-07-05	19:24:08.472000	137	0	688	385	514	750	404.353	842.388	64.5123	212.688	138.974	37.7744
2023-07-05	19:24:10.877000	137	1	697	377	514	750	415.473	865.555	63.8667	213.333	138.974	37.7743
2023-07-05	19:24:13.283000	137	1	707	367	514	750	428.88	893.486	63.2557	213.944	138.974	37.7741
2023-07-05	19:24:15.699000	137	1	716	359	514	750	440.097	916.853	62.678	214.522	138.973	37.774
2023-07-05	19:24:18.105000	137	1	722	352	514	750	449.075	935.557	62.4078	214.792	138.973	37.7739
2023-07-05	19:23:39.587000	138	1	608	533	514	750	236.485	492.669	66.5787	210.621	138.976	37.777
2023-07-05	19:23:41.987000	138	1	616	527	514	750	245.22	510.867	65.4207	211.779	138.976	37.7769
2023-07-05	19:23:44.410000	138	1	628	522	514	750	254.912	531.058	63.4349	213.765	138.976	37.7768
2023-07-05	19:23:46.815000	138	1	641	516	514	750	266.242	554.663	61.5098	215.69	138.976	37.7767
2023-07-05	19:23:49.225000	138	1	654	510	514	750	277.849	578.843	59.7436	217.456	138.975	37.7767
2023-07-05	19:23:51.619000	138	1	668	504	514	750	290.227	604.631	57.9528	219.247	138.975	37.7766
2023-07-05	19:23:54.040000	138	1	674	503	514	750	294.294	613.103	57.0659	220.134	138.975	37.7766
2023-07-05	19:23:56.435000	138	1	686	497	514	750	305.93	637.343	55.7905	221.41	138.974	37.7765
2023-07-05	19:25:30.302000	139	1	603	430	514	750	332.146	691.96	74.4574	202.743	138.976	37.775
2023-07-05	19:25:32.713000	139	1	616	431	514	750	334.91	697.719	72.2684	204.932	138.976	37.7751
2023-07-05	19:25:35.117000	139	1	620	441	514	750	326.676	680.563	71.0659	206.134	138.976	37.7753
2023-07-05	19:25:37.518000	139	0	621	440	514	750	327.947	683.211	70.9573	206.243	138.976	37.7753
2023-07-05	19:25:39.933000	139	1	625	435	514	750	333.985	695.791	70.5885	206.611	138.976	37.7752
2023-07-05	19:25:42.329000	139	1	635	434	514	750	338.374	704.935	69.0476	208.152	138.975	37.7752
2023-07-05	19:25:44.749000	139	1	648	430	514	750	346.924	722.746	67.2785	209.921	138.975	37.7751
2023-07-05	19:25:47.139000	139	0	660	431	514	750	350.823	730.87	65.4074	211.793	138.975	37.7752
2023-07-05	19:25:49.555000	139	1	673	436	514	750	351.962	733.242	63.1437	214.056	138.975	37.7753
2023-07-05	19:25:51.961000	139	1	686	439	514	750	355.394	740.393	61.055	216.145	138.974	37.7754
2023-07-05	19:25:54.371000	139	1	693	437	514	750	360.569	751.173	60.2354	216.965	138.974	37.7754
2023-07-05	19:25:56.771000	139	1	703	440	514	750	363.072	756.387	58.6303	218.57	138.974	37.7755
2023-07-05	19:25:08.649000	140	1	447	451	514	750	306.415	638.354	77.3698	174.57	138.98	37.7751
2023-07-05	19:25:11.059000	140	1	454	450	514	750	305.941	637.367	78.6901	175.89	138.98	37.7751
2023-07-05	19:25:13.449000	140	1	462	442	514	750	312.359	650.737	80.4171	177.617	138.98	37.7749
2023-07-05	19:25:15.865000	140	1	471	435	514	750	317.921	662.326	82.2267	179.427	138.979	37.7748
2023-07-05	19:25:18.265000	140	1	486	430	514	750	321.223	669.203	84.9994	182.199	138.979	37.7748
2023-07-05	19:25:20.681000	140	1	504	428	514	750	322.155	671.146	88.2212	185.421	138.979	37.7748
2023-07-05	19:25:23.091000	140	1	523	427	514	750	323.125	673.167	88.4039	188.796	138.978	37.7748
2023-07-05	19:25:25.497000	140	1	531	426	514	750	324.446	675.918	86.9965	190.204	138.978	37.7748
2023-07-05	19:25:27.896000	140	1	547	423	514	750	328.661	684.699	84.2374	192.963	138.977	37.7748
2023-07-05	19:25:30.302000	140	1	567	420	514	750	334.229	696.299	80.8759	196.324	138.977	37.7748
2023-07-05	19:25:32.713000	140	0	581	414	514	750	342.615	713.77	78.7229	198.477	138.977	37.7747
2023-07-05	19:25:35.117000	140	1	596	408	514	750	351.693	732.682	76.5169	200.683	138.976	37.7746
2023-07-05	19:25:37.518000	140	1	615	403	514	750	361.4	752.905	73.7715	203.428	138.976	37.7746
2023-07-05	19:25:39.933000	140	1	624	402	514	750	364.971	760.345	72.4587	204.741	138.976	37.7746
2023-07-05	19:25:42.329000	140	1	640	396	514	750	375.755	782.811	70.4077	206.792	138.975	37.7745
2023-07-05	19:25:44.749000	140	1	659	391	514	750	387.177	806.606	68.0062	209.194	138.975	37.7744
2023-07-05	19:25:47.139000	140	1	671	386	514	750	396.415	825.852	66.6686	210.531	138.974	37.7744
2023-07-05	19:25:49.555000	140	1	689	377	514	750	412.012	858.345	64.8655	212.335	138.974	37.7743
2023-07-05	19:25:51.961000	140	1	707	374	514	750	422.641	880.487	62.8287	214.371	138.974	37.7742
2023-07-05	19:25:54.371000	140	1	715	370	514	750	429.885	895.579	62.1235	215.076	138.973	37.7742
2023-07-05	19:25:56.771000	140	1	731	365	514	750	441.943	920.701	60.5928	216.607	138.973	37.7741
2023-07-05	19:26:37.690000	141	1	572	512	514	750	244.965	510.336	76.3041	200.896	138.977	37.7765
2023-07-05	19:26:40.100000	141	1	577	506	514	750	252.002	524.996	75.5226	201.677	138.977	37.7764
2023-07-05	19:26:42.494000	141	1	585	497	514	750	262.774	547.436	74.3242	202.876	138.977	37.7762
2023-07-05	19:26:44.906000	141	1	590	487	514	750	273.761	570.326	73.8821	203.318	138.977	37.7761
2023-07-05	19:26:47.321000	141	1	603	482	514	750	282.392	588.306	71.6292	205.571	138.976	37.776
2023-07-05	19:26:49.730000	141	1	611	477	514	750	289.721	603.575	70.4393	206.761	138.976	37.7759
2023-07-05	19:26:52.127000	141	0	619	474	514	750	295.298	615.195	69.1714	208.029	138.976	37.7759
2023-07-05	19:26:54.537000	141	1	635	472	514	750	303.191	631.639	66.4788	210.721	138.976	37.7759
2023-07-05	19:26:56.953000	141	1	656	469	514	750	314.841	655.909	63.1908	214.009	138.975	37.7759
2023-07-05	19:26:59.352000	141	1	672	466	514	750	324.992	677.056	60.9111	216.289	138.975	37.7759
2023-07-05	19:27:01.748000	141	1	688	462	514	750	336.482	700.993	58.861	218.339	138.974	37.7758
2023-07-05	19:18:33.951000	142	1	551	504	514	750	248.767	518.256	81.4465	195.754	138.978	37.7763
2023-07-05	19:18:36.361000	142	1	560	503	514	750	251.247	523.423	79.4504	197.75	138.977	37.7763
2023-07-05	19:18:38.771000	142	1	577	500	514	750	257.816	537.108	75.856	201.344	138.977	37.7763
2023-07-05	19:18:41.177000	142	0	592	494	514	750	267.619	557.531	73.0547	204.145	138.977	37.7762
2023-07-05	19:18:43.583000	142	1	608	490	514	750	276.471	575.971	70.1231	207.077	138.976	37.7762
2023-07-05	19:18:45.993000	142	1	625	488	514	750	284.543	592.789	67.0394	210.161	138.976	37.7762
2023-07-05	19:18:48.398000	142	1	640	482	514	750	296.142	616.952	64.8195	212.381	138.975	37.7761
2023-07-05	19:18:50.804000	142	1	654	479	514	750	305.026	635.461	62.6789	214.521	138.975	37.7761
2023-07-05	19:18:53.204000	142	1	662	475	514	750	312.296	650.607	61.7117	215.488	138.975	37.776
2023-07-05	19:18:55.619000	142	1	678	472	514	750	322.769	672.425	59.4625	217.738	138.975	37.776
2023-07-05	19:18:58.020000	142	1	694	466	514	750	336.238	700.485	57.6334	219.567	138.974	37.7759
2023-07-05	19:19:00.415000	142	1	712	461	514	750	350.321	729.824	55.5841	221.616	138.974	37.7759
2023-07-05	19:18:36.361000	143	1	550	521	514	750	231.812	482.935	81.0659	196.134	138.978	37.7766
2023-07-05	19:18:38.771000	143	1	567	520	514	750	236.028	491.716	77.0236	200.176	138.977	37.7766
2023-07-05	19:18:41.177000	143	1	585	519	514	750	241.665	503.461	72.9147	204.285	138.977	37.7767
2023-07-05	19:18:43.583000	143	1	604	520	514	750	246.982	514.537	68.6294	208.571	138.976	37.7767
2023-07-05	19:18:45.993000	143	1	622	521	514	750	253.19	527.47	64.7507	212.449	138.976	37.7768
2023-07-05	19:18:48.398000	143	1	640	518	514	750	264.008	550.007	61.4935	215.707	138.976	37.7768
2023-07-05	19:18:50.804000	143	1	649	518	514	750	268.419	559.198	59.805	217.395	138.975	37.7768
2023-07-05	19:18:53.204000	143	1	665	514	514	750	280.173	583.685	57.3876	219.812	138.975	37.7768
2023-07-05	19:18:55.619000	143	1	684	515	514	750	290.043	604.247	54.1179	223.082	138.975	37.7768
2023-07-05	19:26:01.587000	144	1	579	513	514	750	245.752	511.975	74.6631	202.537	138.977	37.7765
2023-07-05	19:26:03.993000	144	1	592	507	514	750	255.212	531.682	72.204	204.996	138.977	37.7764
2023-07-05	19:26:06.403000	144	1	606	504	514	750	262.64	547.159	69.495	207.705	138.976	37.7764
2023-07-05	19:26:08.793000	144	0	615	498	514	750	271.487	565.588	68.1594	209.041	138.976	37.7763
2023-07-05	19:26:11.209000	144	0	623	492	514	750	280.08	583.491	67.0969	210.103	138.976	37.7762
2023-07-05	19:26:13.609000	144	1	635	487	514	750	289.5	603.114	65.294	211.906	138.976	37.7762
2023-07-05	19:26:16.014000	144	1	651	484	514	750	299.207	623.339	62.7498	214.45	138.975	37.7762
2023-07-05	19:26:18.432000	144	1	665	479	514	750	310.229	646.3	60.8736	216.326	138.975	37.7761
2023-07-05	19:26:01.587000	145	1	459	522	514	750	234.54	488.617	76.4378	173.638	138.98	37.7764
2023-07-05	19:26:03.993000	145	0	470	518	514	750	236.136	491.941	79.2611	176.461	138.98	37.7764
2023-07-05	19:26:06.403000	145	1	480	510	514	750	242.396	504.984	81.9368	179.137	138.979	37.7762
2023-07-05	19:26:08.793000	145	1	487	502	514	750	249.465	519.711	83.7866	180.987	138.979	37.7761
2023-07-05	19:26:11.209000	145	1	490	498	514	750	253.14	527.367	84.5597	181.76	138.979	37.776
2023-07-05	19:26:13.609000	145	1	493	492	514	750	258.853	539.269	85.3466	182.547	138.979	37.7759
2023-07-05	19:26:16.014000	145	1	504	486	514	750	264.189	550.386	87.8307	185.031	138.979	37.7759
2023-07-05	19:26:18.432000	145	1	518	482	514	750	268.03	558.387	89.1449	188.055	138.978	37.7758
2023-07-05	19:26:20.830000	145	1	530	475	514	750	275.465	573.876	86.6702	190.53	138.978	37.7757
2023-07-05	19:26:23.262000	145	1	541	470	514	750	281.299	586.03	84.4921	192.708	138.978	37.7756
2023-07-05	19:26:25.657000	145	1	549	467	514	750	285.156	594.066	82.9497	194.25	138.978	37.7756
2023-07-05	19:26:28.067000	145	1	564	463	514	750	291.323	606.913	80.1173	197.083	138.977	37.7756
2023-07-05	19:26:30.483000	145	0	578	458	514	750	298.931	622.764	77.6375	199.562	138.977	37.7755
2023-07-05	19:26:32.884000	145	1	589	453	514	750	306.323	638.163	75.8277	201.372	138.977	37.7754
2023-07-05	19:26:35.280000	145	1	598	446	514	750	315.392	657.056	74.5537	202.646	138.976	37.7753
2023-07-05	19:26:37.690000	145	1	611	440	514	750	324.821	676.701	72.6249	204.575	138.976	37.7752
2023-07-05	19:26:40.100000	145	1	619	438	514	750	329.194	685.811	71.3999	205.8	138.976	37.7752
2023-07-05	19:26:42.494000	145	1	635	442	514	750	330.915	689.396	68.5523	208.648	138.975	37.7753
2023-07-05	19:26:44.906000	145	1	649	447	514	750	331.714	691.059	65.9849	211.215	138.975	37.7755
2023-07-05	19:26:47.321000	145	1	666	449	514	750	337.202	702.492	63.207	213.993	138.975	37.7755
2023-07-05	19:26:49.730000	145	1	684	447	514	750	347.432	723.805	60.7051	216.495	138.974	37.7755
2023-07-05	19:26:52.127000	145	1	694	442	514	750	356.741	743.198	59.6973	217.503	138.974	37.7755
2023-07-05	19:26:54.537000	145	1	696	437	514	750	362.068	754.296	59.8233	217.377	138.974	37.7754
2023-07-05	19:26:56.953000	145	1	703	433	514	750	369.066	768.876	59.196	218.004	138.974	37.7753
2023-07-05	19:13:40.356000	146	1	629	502	514	750	273.366	569.504	65.1224	212.078	138.976	37.7764
2023-07-05	19:13:42.768000	146	1	638	503	514	750	276.378	575.779	63.3422	213.858	138.976	37.7765
2023-07-05	19:13:45.177000	146	1	654	499	514	750	287.404	598.749	60.8486	216.351	138.975	37.7764
2023-07-05	19:13:47.578000	146	1	674	498	514	750	298.503	621.871	57.5877	219.612	138.975	37.7765
2023-07-05	19:13:49.988000	146	1	682	497	514	750	303.699	632.696	56.4146	220.785	138.975	37.7765
2023-07-05	19:13:52.399000	146	1	698	493	514	750	316.078	658.484	54.3991	222.801	138.974	37.7764
2023-07-05	19:13:54.810000	146	1	704	489	514	750	322.833	672.558	53.9465	223.253	138.974	37.7764
2023-07-05	19:13:40.356000	147	1	643	518	514	750	265.452	553.017	60.9244	216.276	138.976	37.7768
2023-07-05	19:13:42.768000	147	1	651	513	514	750	273.748	570.299	59.9696	217.23	138.975	37.7767
2023-07-05	19:13:45.177000	147	1	669	511	514	750	284.861	593.452	57.0352	220.165	138.975	37.7767
2023-07-05	19:13:47.578000	147	1	687	504	514	750	300.741	626.533	54.8831	222.317	138.974	37.7766
2023-07-05	19:20:51.113000	148	1	577	538	514	750	221.163	460.749	73.4496	203.75	138.977	37.777
2023-07-05	19:20:53.519000	148	1	592	532	514	750	231.534	482.355	70.3129	206.887	138.977	37.7769
2023-07-05	19:20:55.919000	148	1	609	526	514	750	243.313	506.893	67.0179	210.182	138.976	37.7768
2023-07-05	19:20:58.334000	148	1	623	521	514	750	253.618	528.362	64.5464	212.654	138.976	37.7768
2023-07-05	19:21:00.745000	148	1	631	518	514	750	259.833	541.309	63.2377	213.962	138.976	37.7767
2023-07-05	19:21:03.161000	148	1	647	515	514	750	270.026	562.545	60.492	216.708	138.975	37.7767
2023-07-05	19:21:05.571000	148	1	665	511	514	750	282.705	588.959	57.7153	219.485	138.975	37.7767
2023-07-05	19:22:27.371000	149	1	563	510	514	750	244.951	510.306	78.4607	198.739	138.977	37.7764
2023-07-05	19:22:29.785000	149	1	578	507	514	750	251.287	523.506	75.2448	201.955	138.977	37.7764
2023-07-05	19:22:32.186000	149	1	591	500	514	750	261.589	544.969	72.8812	204.319	138.977	37.7763
2023-07-05	19:22:34.601000	149	1	602	493	514	750	271.649	565.926	71.0982	206.102	138.976	37.7762
2023-07-05	19:22:37	149	1	608	490	514	750	276.471	575.971	70.1231	207.077	138.976	37.7762
2023-07-05	19:22:39.406000	149	1	618	481	514	750	288.404	600.833	68.8626	208.337	138.976	37.776
2023-07-05	19:22:41.822000	149	1	632	473	514	750	301.086	627.253	66.9263	210.274	138.976	37.7759
2023-07-05	19:22:44.222000	149	0	645	466	514	750	312.757	651.567	65.2377	211.962	138.975	37.7758
2023-07-05	19:22:46.627000	149	1	655	460	514	750	322.461	671.783	64.0707	213.129	138.975	37.7757
2023-07-05	19:15:33.491000	150	1	586	492	514	750	267.858	558.029	74.4072	202.793	138.977	37.7762
2023-07-05	19:15:35.886000	150	1	603	491	514	750	273.865	570.543	71.0358	206.164	138.976	37.7762
2023-07-05	19:15:38.291000	150	1	621	496	514	750	275.617	574.194	67.1563	210.044	138.976	37.7763
2023-07-05	19:15:40.708000	150	1	637	495	514	750	283.115	589.813	64.2495	212.95	138.976	37.7763
2023-07-05	19:15:43.119000	150	1	646	493	514	750	288.917	601.901	62.8141	214.386	138.975	37.7763
2023-07-05	19:15:45.518000	150	1	666	489	514	750	302.035	629.229	59.7845	217.415	138.975	37.7763
2023-07-05	19:15:47.923000	150	1	685	487	514	750	313.704	653.539	56.9685	220.232	138.974	37.7763
2023-07-05	19:15:23.867000	151	1	583	533	514	750	227.706	474.38	72.3608	204.839	138.977	37.7769
2023-07-05	19:15:26.265000	151	1	599	529	514	750	236.783	493.289	68.9625	208.238	138.977	37.7769
2023-07-05	19:15:28.681000	151	1	610	527	514	750	242.786	505.796	66.7084	210.492	138.976	37.7769
2023-07-05	19:15:31.085000	151	1	626	526	514	750	250.44	521.741	63.4349	213.765	138.976	37.7769
2023-07-05	19:15:33.491000	151	1	644	529	514	750	256.4	534.158	59.5345	217.666	138.976	37.777
2023-07-05	19:15:35.886000	151	1	662	528	514	750	266.811	555.847	56.3099	220.89	138.975	37.777
2023-07-05	19:15:38.291000	151	1	681	527	514	750	278.6	580.408	53.1712	224.029	138.975	37.777
2023-07-05	19:15:19.049000	152	1	642	507	514	750	274.651	572.18	62.222	214.978	138.976	37.7766
2023-07-05	19:15:21.465000	152	1	656	501	514	750	286.644	597.166	60.3047	216.895	138.975	37.7765
2023-07-05	19:15:23.867000	152	1	667	493	514	750	299.095	623.105	59.2334	217.967	138.975	37.7764
2023-07-05	19:15:26.265000	152	1	675	488	514	750	307.514	640.644	58.4291	218.771	138.975	37.7763
2023-07-05	19:15:28.681000	152	1	687	482	514	750	318.987	664.547	57.1569	220.043	138.974	37.7762
2023-07-05	19:14:06.858000	153	1	463	445	514	750	309.235	644.228	80.5072	177.707	138.98	37.775
2023-07-05	19:14:09.258000	153	1	470	443	514	750	310.137	646.109	81.8438	179.044	138.979	37.775
2023-07-05	19:14:11.657000	153	1	482	438	514	750	313.637	653.399	84.144	181.344	138.979	37.7749
2023-07-05	19:14:14.068000	153	1	499	432	514	750	318.354	663.226	87.2994	184.499	138.979	37.7748
2023-07-05	19:14:16.490000	153	1	512	429	514	750	321.006	668.752	89.643	186.843	138.978	37.7748
2023-07-05	19:14:18.899000	153	1	529	427	514	750	323.348	673.631	87.3411	189.859	138.978	37.7748
2023-07-05	19:14:21.305000	153	1	547	421	514	750	330.651	688.845	84.2722	192.928	138.977	37.7747
2023-07-05	19:14:23.706000	153	0	562	415	514	750	338.421	705.033	81.846	195.354	138.977	37.7747
2023-07-05	19:14:26.116000	153	1	573	415	514	750	340.156	708.647	80.0115	197.188	138.977	37.7747
2023-07-05	19:14:06.858000	154	1	485	462	514	750	289.456	603.024	84.25	181.45	138.979	37.7754
2023-07-05	19:14:09.258000	154	1	493	462	514	750	288.765	601.583	85.8296	183.03	138.979	37.7754
2023-07-05	19:14:11.657000	154	1	510	463	514	750	287.028	597.965	89.2015	186.402	138.978	37.7754
2023-07-05	19:14:14.068000	154	1	544	454	514	750	297.516	619.816	84.2128	192.987	138.978	37.7753
2023-07-05	19:14:16.490000	154	1	563	452	514	750	302.002	629.16	80.6624	196.538	138.977	37.7754
2023-07-05	19:14:18.899000	154	1	585	450	514	750	308.287	642.255	76.685	200.515	138.977	37.7754
2023-07-05	19:14:21.305000	154	0	598	448	514	750	313.465	653.041	74.4563	202.744	138.976	37.7754
2023-07-05	19:14:23.706000	154	1	610	447	514	750	317.844	662.165	72.4201	204.78	138.976	37.7754
2023-07-05	19:14:26.116000	154	1	629	442	514	750	328.769	684.924	69.5255	207.674	138.976	37.7753
2023-07-05	19:14:28.525000	154	1	652	436	514	750	342.987	714.545	66.275	210.925	138.975	37.7753
2023-07-05	19:14:30.917000	154	1	669	435	514	750	351.07	731.384	63.7999	213.4	138.975	37.7753
2023-07-05	19:14:33.328000	154	0	685	433	514	750	360.181	750.364	61.6561	215.544	138.974	37.7753
2023-07-05	19:14:35.742000	154	1	709	424	514	750	379.87	791.383	59.1138	218.086	138.974	37.7752
2023-07-05	19:14:35.742000	155	1	591	453	514	750	306.819	639.196	75.4655	201.734	138.977	37.7754
2023-07-05	19:14:38.153000	155	1	592	458	514	750	302.238	629.653	75.0442	202.156	138.977	37.7755
2023-07-05	19:14:40.558000	155	0	592	457	514	750	303.205	631.666	75.0929	202.107	138.977	37.7755
2023-07-05	19:14:42.953000	155	1	595	454	514	750	306.883	639.329	74.6958	202.504	138.976	37.7755
2023-07-05	19:14:45.363000	155	1	601	447	514	750	315.243	656.745	73.9797	203.22	138.976	37.7754
2023-07-05	19:14:47.769000	155	0	610	438	514	750	326.435	680.063	72.8973	204.303	138.976	37.7752
2023-07-05	19:14:50.174000	155	1	619	430	514	750	336.786	701.627	71.834	205.366	138.976	37.7751
2023-07-05	19:14:52.580000	155	0	625	424	514	750	344.379	717.445	71.1968	206.003	138.976	37.775
2023-07-05	19:14:54.985000	155	1	632	420	514	750	350.463	730.119	70.3242	206.876	138.975	37.7749
2023-07-05	19:14:57.406000	155	0	640	413	514	750	359.785	749.539	69.4999	207.7	138.975	37.7748
2023-07-05	19:14:59.790000	155	1	651	406	514	750	370.277	771.398	68.2848	208.915	138.975	37.7747
2023-07-05	19:15:02.201000	155	1	661	398	514	750	381.462	794.699	67.3339	209.866	138.975	37.7746
2023-07-05	19:15:04.617000	155	1	671	389	514	750	393.662	820.117	66.4956	210.704	138.974	37.7744
2023-07-05	19:15:07.012000	155	0	680	380	514	750	405.532	844.844	65.8367	211.363	138.974	37.7743
2023-07-05	19:15:09.429000	155	0	687	373	514	750	414.799	864.15	65.3503	211.85	138.974	37.7742
2023-07-05	19:15:11.823000	155	1	691	371	514	750	418.294	871.432	64.9666	212.233	138.974	37.7741
2023-07-05	19:14:30.917000	156	1	584	480	514	750	278.927	581.088	75.4655	201.734	138.977	37.7759
2023-07-05	19:14:33.328000	156	1	599	475	514	750	287.837	599.65	72.8241	204.376	138.976	37.7759
2023-07-05	19:14:35.742000	156	1	616	471	514	750	297.061	618.866	69.918	207.282	138.976	37.7758
2023-07-05	19:14:38.153000	156	1	635	468	514	750	306.863	639.288	66.7769	210.423	138.976	37.7758
2023-07-05	19:14:40.558000	156	1	643	466	514	750	311.925	649.833	65.5712	211.629	138.975	37.7758
2023-07-05	19:14:42.953000	156	1	661	462	514	750	323.347	673.628	62.9595	214.241	138.975	37.7758
2023-07-05	19:15:35.886000	157	1	539	446	514	750	305.026	635.461	85.2988	191.901	138.978	37.7752
2023-07-05	19:15:38.291000	157	1	555	440	514	750	312.7	651.447	82.4659	194.734	138.977	37.7751
2023-07-05	19:15:40.708000	157	1	572	438	514	750	317.345	661.125	79.4691	197.731	138.977	37.7751
2023-07-05	19:15:43.119000	157	0	587	437	514	750	321.4	669.573	76.8718	200.328	138.977	37.7751
2023-07-05	19:15:45.518000	157	1	602	435	514	750	327.061	681.367	74.3915	202.809	138.976	37.7751
2023-07-05	19:15:47.923000	157	1	617	431	514	750	335.216	698.356	72.1056	205.094	138.976	37.7751
2023-07-05	19:15:50.335000	157	1	637	428	514	750	344.693	718.098	69.0938	208.106	138.975	37.7751
2023-07-05	19:15:52.742000	157	1	657	422	514	750	357.817	745.44	66.444	210.756	138.975	37.775
2023-07-05	19:15:55.147000	157	1	672	419	514	750	366.776	764.105	64.4829	212.717	138.975	37.775
2023-07-05	19:15:57.556000	157	1	694	416	514	750	379.415	790.436	61.6788	215.521	138.974	37.775
2023-07-05	19:15:59.954000	157	1	706	418	514	750	383.521	798.988	59.9586	217.241	138.974	37.7751
2023-07-05	19:16:02.372000	157	1	723	414	514	750	395.698	824.358	58.1174	219.083	138.973	37.775
2023-07-05	19:17:19.369000	158	1	579	529	514	750	230.361	479.91	73.6105	203.59	138.977	37.7768
2023-07-05	19:17:21.775000	158	1	593	521	514	750	242.244	504.666	70.9667	206.233	138.977	37.7767
2023-07-05	19:17:24.185000	158	1	607	514	514	750	253.663	528.456	68.4922	208.708	138.976	37.7766
2023-07-05	19:17:26.579000	158	1	624	509	514	750	264.917	551.902	65.4665	211.733	138.976	37.7766
2023-07-05	19:17:28.989000	158	1	639	504	514	750	275.937	574.859	63.0635	214.136	138.976	37.7765
2023-07-05	19:17:31.406000	158	1	649	500	514	750	284.121	591.91	61.631	215.569	138.975	37.7765
2023-07-05	19:17:33.797000	158	1	664	494	514	750	296.709	618.133	59.6324	217.568	138.975	37.7764
2023-07-05	19:17:36.211000	158	1	683	489	514	750	310.937	647.776	57.0766	220.123	138.974	37.7763
2023-07-05	19:17:38.606000	158	1	700	485	514	750	323.761	674.491	54.9355	222.265	138.974	37.7763
2023-07-05	19:19:22.083000	159	1	533	497	514	750	253.712	528.559	85.7052	191.495	138.978	37.7761
2023-07-05	19:19:24.486000	159	1	541	493	514	750	258.414	538.355	84.0026	193.197	138.978	37.7761
2023-07-05	19:19:26.899000	159	1	552	486	514	750	266.721	555.66	81.8091	195.391	138.978	37.776
2023-07-05	19:19:29.306000	159	1	564	477	514	750	277.541	578.201	79.6213	197.579	138.977	37.7758
2023-07-05	19:19:31.705000	159	0	574	468	514	750	288.312	600.641	77.9885	199.211	138.977	37.7757
2023-07-05	19:19:34.110000	159	1	585	459	514	750	299.536	624.024	76.2885	200.911	138.977	37.7755
2023-07-05	19:19:36.515000	159	0	597	449	514	750	312.234	650.477	74.5839	202.616	138.976	37.7754
2023-07-05	19:19:38.925000	159	1	610	441	514	750	323.569	674.092	72.741	204.459	138.976	37.7753
2023-07-05	19:19:41.341000	159	0	619	435	514	750	332.039	691.737	71.5651	205.635	138.976	37.7752
2023-07-05	19:19:43.727000	159	1	630	430	514	750	340.376	709.106	70.0744	207.126	138.976	37.7751
2023-07-05	19:19:46.147000	159	1	645	422	514	750	353.193	735.806	68.2287	208.971	138.975	37.775
2023-07-05	19:19:31.705000	160	1	543	481	514	750	270.559	563.655	83.8469	193.353	138.978	37.7758
2023-07-05	19:19:34.110000	160	1	559	477	514	750	276.684	576.416	80.6398	196.56	138.977	37.7758
2023-07-05	19:19:36.515000	160	0	576	470	514	750	286.782	597.453	77.5145	199.685	138.977	37.7757
2023-07-05	19:19:38.925000	160	1	589	467	514	750	292.77	609.927	75.1568	202.043	138.977	37.7757
2023-07-05	19:19:41.341000	160	1	598	467	514	750	295.203	614.997	73.4681	203.732	138.976	37.7757
2023-07-05	19:19:43.727000	160	1	617	463	514	750	304.923	635.246	70.2577	206.942	138.976	37.7757
2023-07-05	19:19:46.147000	160	0	634	456	514	750	317.547	661.545	67.7965	209.403	138.976	37.7756
2023-07-05	19:19:48.553000	160	1	645	453	514	750	324.607	676.255	66.1988	211.001	138.975	37.7756
2023-07-05	19:19:50.952000	160	1	651	454	514	750	326.167	679.504	65.1635	212.036	138.975	37.7756
2023-07-05	19:19:53.370000	160	1	659	449	514	750	334.105	696.04	64.2786	212.921	138.975	37.7755
2023-07-05	19:19:55.765000	160	1	668	446	514	750	340.781	709.95	63.1342	214.066	138.975	37.7755
2023-07-05	19:19:58.170000	160	1	687	441	514	750	354.133	737.765	60.7568	216.443	138.974	37.7754
2023-07-05	19:20:00.579000	160	1	704	441	514	750	362.741	755.698	58.4132	218.787	138.974	37.7755
2023-07-05	19:19:58.170000	161	1	552	500	514	750	252.872	526.807	81.3572	195.843	138.978	37.7762
2023-07-05	19:20:00.579000	161	1	562	493	514	750	261.444	544.666	79.4207	197.779	138.977	37.7761
2023-07-05	19:20:02.995000	161	1	578	487	514	750	270.675	563.897	76.3231	200.877	138.977	37.776
2023-07-05	19:20:05.396000	161	1	595	484	514	750	278.059	579.281	73.0639	204.136	138.977	37.776
2023-07-05	19:20:07.812000	161	1	613	479	514	750	288.517	601.067	69.9321	207.268	138.976	37.776
2023-07-05	19:20:10.202000	161	1	626	471	514	750	300.641	626.325	68.1278	209.072	138.976	37.7759
2023-07-05	19:20:12.617000	161	1	632	468	514	750	305.693	636.85	67.2936	209.906	138.976	37.7758
2023-07-05	19:20:15.021000	161	1	648	465	514	750	314.93	656.094	64.8182	212.382	138.975	37.7758
2023-07-05	19:20:17.422000	161	1	669	461	514	750	327.942	683.202	61.7939	215.406	138.975	37.7758
2023-07-05	19:20:41.481000	162	1	585	505	514	750	255.08	531.409	73.8386	203.361	138.977	37.7764
2023-07-05	19:20:43.902000	162	1	591	502	514	750	259.679	540.989	72.7513	204.449	138.977	37.7764
2023-07-05	19:20:46.307000	162	1	606	495	514	750	271.089	564.759	70.1614	207.039	138.976	37.7763
2023-07-05	19:20:48.703000	162	0	619	488	514	750	282.257	588.026	68.1609	209.039	138.976	37.7762
2023-07-05	19:20:51.113000	162	1	634	482	514	750	293.639	611.739	65.879	211.321	138.976	37.7761
2023-07-05	19:20:53.519000	162	0	650	474	514	750	307.688	641.007	63.7681	213.432	138.975	37.776
2023-07-05	19:20:55.919000	162	0	667	467	514	750	321.711	670.221	61.6027	215.597	138.975	37.7759
2023-07-05	19:20:58.334000	162	1	679	462	514	750	331.917	691.483	60.1909	217.009	138.975	37.7758
2023-07-05	19:21:00.745000	162	1	686	458	514	750	338.892	706.014	59.5002	217.7	138.974	37.7758
2023-07-05	19:21:03.161000	162	1	703	452	514	750	352.881	735.157	57.616	219.584	138.974	37.7757
2023-07-05	19:21:41.652000	163	1	602	543	514	750	224.929	468.594	66.9686	210.231	138.977	37.7771
2023-07-05	19:21:44.068000	163	1	617	537	514	750	236.597	492.902	64.1931	213.007	138.976	37.7771
2023-07-05	19:21:46.467000	163	1	632	531	514	750	248.767	518.256	61.6836	215.516	138.976	37.777
2023-07-05	19:21:48.883000	163	0	643	523	514	750	261.094	543.937	60.3912	216.809	138.976	37.7769
2023-07-05	19:21:51.294000	163	0	652	515	514	750	272.523	567.748	59.5771	217.623	138.975	37.7767
2023-07-05	19:21:53.689000	163	1	664	509	514	750	283.868	591.382	58.1016	219.098	138.975	37.7767
2023-07-05	19:21:56.087000	163	1	680	505	514	750	295.941	616.534	55.8804	221.32	138.975	37.7766
2023-07-05	19:21:58.504000	163	1	697	499	514	750	310.628	647.132	53.9048	223.295	138.974	37.7765
2023-07-05	19:21:41.652000	164	1	566	542	514	750	214.401	446.663	75.9638	201.236	138.977	37.777
2023-07-05	19:21:44.068000	164	1	580	534	514	750	225.858	470.531	73.0092	204.191	138.977	37.7769
2023-07-05	19:21:46.467000	164	1	594	528	514	750	235.975	491.606	70.1828	207.017	138.977	37.7768
2023-07-05	19:21:48.883000	164	1	603	524	514	750	242.893	506.019	68.5052	208.695	138.976	37.7768
2023-07-05	19:21:51.294000	164	1	618	516	514	750	256.07	533.471	66.0375	211.162	138.976	37.7767
2023-07-05	19:21:53.689000	164	0	635	511	514	750	267.884	558.083	63.148	214.052	138.976	37.7766
2023-07-05	19:21:56.087000	164	1	653	509	514	750	278.212	579.599	60.0252	217.175	138.975	37.7766
2023-07-05	19:21:58.504000	164	1	672	506	514	750	290.689	605.592	57.0753	220.125	138.975	37.7766
2023-07-05	19:22:32.186000	165	1	594	547	514	750	218.195	454.565	68.4912	208.709	138.977	37.7772
2023-07-05	19:22:34.601000	165	1	609	542	514	750	228.668	476.384	65.4524	211.748	138.976	37.7771
2023-07-05	19:22:37	165	1	615	536	514	750	236.637	492.986	64.7344	212.466	138.976	37.777
2023-07-05	19:22:39.406000	165	1	626	527	514	750	249.546	519.878	63.3323	213.868	138.976	37.7769
2023-07-05	19:22:41.822000	165	1	638	520	514	750	261.297	544.36	61.6695	215.53	138.976	37.7768
2023-07-05	19:22:44.222000	165	1	652	513	514	750	274.25	571.345	59.7887	217.411	138.975	37.7767
2023-07-05	19:22:46.627000	165	1	662	505	514	750	286.232	596.308	58.8646	218.335	138.975	37.7766
2023-07-05	19:22:49.033000	165	1	672	501	514	750	294.898	614.362	57.6033	219.597	138.975	37.7765
2023-07-05	19:22:51.443000	165	0	683	497	514	750	304.253	633.851	56.2577	220.942	138.975	37.7765
2023-07-05	19:22:53.859000	165	1	696	490	514	750	317.37	661.178	55.008	222.192	138.974	37.7764
2023-07-05	19:22:46.627000	166	1	632	423	514	750	347.639	724.237	70.1577	207.042	138.975	37.775
2023-07-05	19:22:49.033000	166	1	648	413	514	750	362.664	755.537	68.3159	208.884	138.975	37.7748
2023-07-05	19:22:51.443000	166	1	653	408	514	750	369.168	769.088	67.8816	209.318	138.975	37.7747
2023-07-05	19:22:53.859000	166	0	654	404	514	750	373.251	777.593	67.9705	209.229	138.975	37.7747
2023-07-05	19:22:56.260000	166	0	659	400	514	750	378.847	789.252	67.4965	209.704	138.975	37.7746
2023-07-05	19:22:58.655000	166	0	676	390	514	750	394.771	822.426	65.7723	211.428	138.974	37.7745
2023-07-05	19:23:01.065000	166	1	712	373	514	750	425.832	887.136	62.2916	214.908	138.973	37.7742
2023-07-05	19:23:03.471000	167	1	540	452	514	750	299.132	623.182	85.0137	192.186	138.978	37.7753
2023-07-05	19:23:05.870000	167	1	552	461	514	750	291.488	607.256	82.5093	194.691	138.977	37.7755
2023-07-05	19:23:08.287000	167	1	561	468	514	750	285.89	595.594	80.5377	196.662	138.977	37.7756
2023-07-05	19:23:10.697000	167	1	578	477	514	750	280.401	584.16	76.8063	200.394	138.977	37.7759
2023-07-05	19:23:13.097000	167	1	593	485	514	750	276.525	576.084	73.4	203.8	138.977	37.776
2023-07-05	19:23:15.507000	167	1	610	493	514	750	274.345	571.542	69.5173	207.683	138.976	37.7762
2023-07-05	19:23:17.903000	167	1	629	498	514	750	277	577.074	65.4705	211.73	138.976	37.7764
2023-07-05	19:24:01.262000	168	1	618	549	514	750	226.312	471.475	62.6424	214.558	138.976	37.7773
2023-07-05	19:24:03.651000	168	1	633	543	514	750	238.768	497.425	60.1063	217.094	138.976	37.7772
2023-07-05	19:24:06.062000	168	1	648	536	514	750	252.492	526.016	57.9465	219.253	138.975	37.7771
2023-07-05	19:24:08.472000	168	1	656	534	514	750	258.496	538.524	56.6788	220.521	138.975	37.7771
2023-07-05	19:24:10.877000	168	1	674	528	514	750	273.649	570.094	54.2189	222.981	138.975	37.777
2023-07-05	19:26:06.403000	169	1	630	473	514	750	300.308	625.632	67.2774	209.923	138.976	37.7759
2023-07-05	19:26:08.793000	169	1	631	468	514	750	305.308	636.048	67.4667	209.733	138.976	37.7758
2023-07-05	19:26:11.209000	169	1	638	459	514	750	316.318	658.985	66.9203	210.28	138.975	37.7757
2023-07-05	19:26:13.609000	169	1	648	448	514	750	330.394	688.309	66.0727	211.127	138.975	37.7755
2023-07-05	19:26:16.014000	169	1	654	438	514	750	341.971	712.428	65.8334	211.367	138.975	37.7753
2023-07-05	19:26:18.432000	169	1	662	432	514	750	350.753	730.725	65.0423	212.158	138.975	37.7752
2023-07-05	19:26:20.830000	169	1	665	421	514	750	361.997	754.149	65.3465	211.854	138.975	37.775
2023-07-05	19:26:23.262000	169	0	667	413	514	750	370.105	771.041	65.5817	211.618	138.975	37.7749
2023-07-05	19:26:25.657000	169	1	672	408	514	750	376.733	784.849	65.2036	211.996	138.975	37.7748
2023-07-05	19:26:28.067000	169	1	677	397	514	750	388.816	810.021	65.2146	211.985	138.974	37.7746
2023-07-05	19:25:47.139000	170	1	504	440	514	750	310.161	646.159	88.1524	185.352	138.979	37.775
2023-07-05	19:25:49.555000	170	1	519	440	514	750	310.04	645.907	89.076	188.124	138.978	37.775
2023-07-05	19:25:51.961000	170	1	532	438	514	750	312.519	651.07	86.6981	190.502	138.978	37.775
2023-07-05	19:25:54.371000	170	1	545	434	514	750	317.517	661.483	84.3971	192.803	138.978	37.775
2023-07-05	19:25:56.771000	170	1	553	432	514	750	320.383	667.453	83.0081	194.192	138.977	37.775
2023-07-05	19:25:59.166000	170	1	565	428	514	750	326.014	679.185	81	196.2	138.977	37.7749
2023-07-05	19:26:01.587000	170	1	578	423	514	750	333.204	694.164	78.9261	198.274	138.977	37.7749
2023-07-05	19:26:03.993000	170	1	595	420	514	750	339.796	707.896	76.2091	200.991	138.976	37.7748
2023-07-05	19:26:06.403000	170	0	607	417	514	750	345.743	720.286	74.3961	202.804	138.976	37.7748
2023-07-05	19:26:08.793000	170	1	619	416	514	750	350.116	729.396	72.5484	204.652	138.976	37.7748
2023-07-05	19:26:11.209000	170	1	635	415	514	750	356.183	742.035	70.1406	207.059	138.975	37.7748
2023-07-05	19:26:13.609000	170	1	646	409	514	750	365.657	761.773	68.8387	208.361	138.975	37.7748
2023-07-05	19:26:16.014000	170	1	662	408	514	750	372.65	776.342	66.5995	210.6	138.975	37.7748
2023-07-05	19:26:18.432000	170	1	677	409	514	750	377.955	787.394	64.4519	212.748	138.974	37.7748
2023-07-05	19:26:20.830000	170	1	696	411	514	750	384.766	801.583	61.7698	215.43	138.974	37.7749
2023-07-05	19:26:23.262000	170	1	710	411	514	750	391.583	815.784	59.9647	217.235	138.974	37.7749
2023-07-05	19:26:25.657000	170	1	719	409	514	750	397.877	828.897	58.9869	218.213	138.973	37.7749
2023-07-05	19:26:32.884000	171	1	582	536	514	750	224.544	467.792	72.372	204.828	138.977	37.777
2023-07-05	19:26:35.280000	171	1	594	531	514	750	233.154	485.731	69.9329	207.267	138.977	37.7769
2023-07-05	19:26:37.690000	171	1	609	526	514	750	243.313	506.893	67.0179	210.182	138.976	37.7768
2023-07-05	19:26:40.100000	171	1	616	524	514	750	247.952	516.558	65.709	211.491	138.976	37.7768
2023-07-05	19:26:42.494000	171	0	627	518	514	750	258.056	537.608	64.0307	213.169	138.976	37.7767
2023-07-05	19:26:44.906000	171	1	643	511	514	750	271.592	565.807	61.6421	215.558	138.975	37.7766
2023-07-05	19:26:47.321000	171	1	659	506	514	750	283.833	591.309	59.2786	217.921	138.975	37.7766
2023-07-05	19:27:21.011000	172	1	608	556	514	750	215.574	449.105	64.1481	213.052	138.976	37.7774
2023-07-05	19:27:23.406000	172	1	619	548	514	750	227.66	474.284	62.5345	214.666	138.976	37.7773
2023-07-05	19:27:25.812000	172	1	623	543	514	750	233.944	487.376	62.2301	214.97	138.976	37.7772
2023-07-05	19:27:28.223000	172	1	630	535	514	750	244.297	508.944	61.6516	215.548	138.976	37.7771
2023-07-05	19:27:30.621000	172	1	641	527	514	750	256.628	534.633	60.3382	216.862	138.976	37.7769
2023-07-05	19:27:33.038000	172	1	652	518	514	750	269.941	562.368	59.2547	217.945	138.975	37.7768
2023-07-05	19:27:35.449000	172	1	660	509	514	750	281.775	587.021	58.7921	218.408	138.975	37.7766
2023-07-05	19:27:37.843000	172	1	670	501	514	750	293.832	612.139	57.9326	219.267	138.975	37.7765
2023-07-05	19:27:40.264000	172	1	674	496	514	750	300.193	625.393	57.7923	219.408	138.975	37.7764
2023-07-05	19:27:42.659000	172	1	682	487	514	750	312.079	650.153	57.4302	219.77	138.975	37.7763
2023-07-05	19:27:45.070000	172	0	685	483	514	750	317.065	660.541	57.3625	219.838	138.974	37.7762
2023-07-05	19:27:47.481000	172	1	686	484	514	750	316.765	659.916	57.1126	220.087	138.974	37.7762
2023-07-05	19:27:49.875000	172	0	689	480	514	750	321.753	670.308	57.0508	220.149	138.974	37.7762
2023-07-05	19:27:52.286000	172	1	701	468	514	750	338.368	704.922	56.4508	220.749	138.974	37.776
2023-07-05	19:27:49.875000	173	1	627	543	514	750	235.835	491.314	61.3702	215.83	138.976	37.7772
2023-07-05	19:27:52.286000	173	1	634	536	514	750	245.349	511.135	60.7186	216.481	138.976	37.7771
2023-07-05	19:27:54.691000	173	1	644	527	514	750	258.126	537.754	59.7595	217.44	138.976	37.7769
2023-07-05	19:27:57.087000	173	1	648	522	514	750	264.462	550.953	59.5564	217.644	138.975	37.7769
2023-07-05	19:27:59.508000	173	1	652	516	514	750	271.662	565.953	59.4703	217.73	138.975	37.7768
2023-07-05	19:28:01.907000	173	1	661	514	514	750	278.038	579.236	58.082	219.118	138.975	37.7767
2023-07-05	19:28:04.313000	173	1	668	507	514	750	287.689	599.343	57.6357	219.564	138.975	37.7766
2023-07-05	19:28:06.713000	173	1	676	501	514	750	297.061	618.866	56.9519	220.248	138.975	37.7765
2023-07-05	19:28:09.139000	173	1	681	493	514	750	306.493	638.517	56.984	220.216	138.975	37.7764
2023-07-05	19:28:11.535000	173	1	683	487	514	750	312.618	651.277	57.2758	219.924	138.974	37.7763
2023-07-05	19:28:18.761000	174	1	581	490	514	750	268.494	559.353	75.5497	201.65	138.977	37.7761
2023-07-05	19:28:21.156000	174	0	598	488	514	750	275.136	573.192	72.2236	204.976	138.976	37.7761
2023-07-05	19:28:23.572000	174	1	605	485	514	750	280.189	583.718	71.0477	206.152	138.976	37.7761
2023-07-05	19:28:25.977000	174	1	610	481	514	750	285.617	595.026	70.3597	206.84	138.976	37.776
2023-07-05	19:28:28.377000	174	1	621	476	514	750	294.151	612.805	68.6688	208.531	138.976	37.7759
2023-07-05	19:28:30.783000	174	1	631	470	514	750	303.462	632.202	67.322	209.878	138.976	37.7759
2023-07-05	19:28:33.198000	174	1	642	465	514	750	312.424	650.874	65.8141	211.386	138.975	37.7758
2023-07-05	19:28:35.598000	174	1	653	459	514	750	322.493	671.851	64.4679	212.732	138.975	37.7757
2023-07-05	19:28:37.995000	174	1	664	454	514	750	331.837	691.317	63.1261	214.074	138.975	37.7756
2023-07-05	19:28:40.414000	174	1	670	452	514	750	336.363	700.745	62.3684	214.832	138.975	37.7756
2023-07-05	19:28:42.820000	174	1	683	450	514	750	344.327	717.336	60.606	216.594	138.974	37.7756
2023-07-05	19:28:40.414000	175	1	580	488	514	750	270.185	562.877	75.8609	201.339	138.977	37.7761
2023-07-05	19:28:42.820000	175	1	590	489	514	750	271.84	566.324	73.7651	203.435	138.977	37.7761
2023-07-05	19:28:45.214000	175	1	606	486	514	750	279.571	582.43	70.7873	206.413	138.976	37.7761
2023-07-05	19:28:47.631000	175	1	621	484	514	750	286.714	597.312	68.0873	209.113	138.976	37.7761
2023-07-05	19:28:50.030000	175	0	637	480	514	750	296.697	618.108	65.5081	211.692	138.976	37.7761
2023-07-05	19:28:52.435000	175	1	652	477	514	750	305.897	637.275	63.1837	214.016	138.975	37.776
2023-07-05	19:28:54.851000	175	1	663	476	514	750	311.893	649.766	61.4628	215.737	138.975	37.776
2023-07-05	19:28:57.263000	175	1	677	472	514	750	322.262	671.369	59.6156	217.584	138.975	37.776
2023-07-05	19:17:07.337000	176	1	471	440	514	750	312.968	652.006	82.1029	179.303	138.979	37.7749
2023-07-05	19:17:09.737000	176	1	487	444	514	750	307.189	639.967	84.9575	182.158	138.979	37.775
2023-07-05	19:17:12.147000	176	1	499	441	514	750	309.364	644.498	87.2208	184.421	138.979	37.775
2023-07-05	19:17:14.553000	176	1	511	437	514	750	313.014	652.103	89.4509	186.651	138.978	37.775
2023-07-05	19:17:16.959000	176	1	528	432	514	750	318.308	663.131	87.4792	189.721	138.978	37.7749
2023-07-05	19:17:19.369000	176	1	537	436	514	750	314.841	655.909	85.8107	191.389	138.978	37.775
2023-07-05	19:17:21.775000	176	1	551	436	514	750	316.172	658.682	83.2796	193.92	138.977	37.775
2023-07-05	19:17:24.185000	176	1	567	435	514	750	319.428	665.464	80.4492	196.751	138.977	37.775
2023-07-05	19:17:26.579000	176	0	581	433	514	750	324.003	674.996	78.0658	199.134	138.977	37.775
2023-07-05	19:17:28.989000	176	1	597	431	514	750	329.621	686.699	75.4157	201.784	138.976	37.775
2023-07-05	19:17:31.406000	176	1	613	428	514	750	336.875	701.812	72.9098	204.29	138.976	37.775
2023-07-05	19:17:33.797000	176	1	622	428	514	750	339.629	707.55	71.4584	205.742	138.976	37.775
2023-07-05	19:17:36.211000	176	1	638	427	514	750	345.984	720.789	68.9982	208.202	138.975	37.7751
2023-07-05	19:17:38.606000	176	1	655	427	514	750	352.434	734.227	66.4172	210.783	138.975	37.7751
2023-07-05	19:17:41.017000	176	0	667	423	514	750	361.024	752.12	64.9256	212.274	138.975	37.7751
2023-07-05	19:17:43.433000	176	1	679	420	514	750	368.951	768.636	63.4349	213.765	138.974	37.775
2023-07-05	19:17:45.823000	176	1	696	419	514	750	377.737	786.939	61.1959	216.004	138.974	37.7751
2023-07-05	19:16:36.047000	177	1	579	494	514	750	264.123	550.248	75.7533	201.447	138.977	37.7762
2023-07-05	19:16:38.447000	177	1	588	485	514	750	275.138	573.195	74.3979	202.802	138.977	37.776
2023-07-05	19:16:40.873000	177	1	596	478	514	750	284.092	591.848	73.2235	203.977	138.976	37.7759
2023-07-05	19:16:43.273000	177	0	602	472	514	750	291.596	607.481	72.435	204.765	138.976	37.7758
2023-07-05	19:16:45.679000	177	1	610	466	514	750	299.787	624.545	71.3233	205.877	138.976	37.7757
2023-07-05	19:16:48.088000	177	1	623	459	514	750	310.744	647.374	69.4655	207.734	138.976	37.7756
2023-07-05	19:16:50.483000	177	0	637	451	514	750	323.311	673.554	67.6391	209.561	138.975	37.7755
2023-07-05	19:16:52.899000	177	1	649	443	514	750	335.371	698.679	66.263	210.937	138.975	37.7754
2023-07-05	19:18:48.398000	178	1	478	512	514	750	240.707	501.465	81.3986	178.599	138.979	37.7763
2023-07-05	19:18:50.804000	178	1	490	508	514	750	243.187	506.632	84.3363	181.536	138.979	37.7762
2023-07-05	19:18:53.204000	178	0	495	504	514	750	246.733	514.018	85.5835	182.783	138.979	37.7762
2023-07-05	19:18:55.619000	178	1	504	501	514	750	249.201	519.16	87.7002	184.9	138.979	37.7761
2023-07-05	19:18:58.020000	178	1	521	496	514	750	254.096	529.359	88.4214	188.779	138.978	37.7761
2023-07-05	19:19:00.415000	178	1	536	492	514	750	258.936	539.442	85.1261	192.074	138.978	37.776
2023-07-05	19:19:02.830000	178	1	550	487	514	750	265.452	553.017	82.2057	194.994	138.978	37.776
[truncated: 3,872 more rows]
