# Supplementary material for: Detection performance of an X-band marine radar system for free-flying Asian particolored bats (Vespertilio sinensis)
Source: PLoS One. 2025 Nov 20;20(11):e0337422. doi: 10.1371/journal.pone.0337422 (PMC12633934; doi:10.1371/journal.pone.0337422)
Supplement: S4 Table — (XLSX) [file pone.0337422.s007.xlsx]

## Sheet: S4_Table
S4 Table. Manual tracking data for statistical analysis
Date	Time	Track ID	Detection	Echo position X	Echo position Y	Radar position X	Radar position Y	Distance from radar (pixels)	Distance from data (m)	Angle (°)	Azimuth (°)	Longitude	Latitude
2023-07-04	19:26:28.165000	31	1	427	366	514	750	393.732	820.262	77.2344	174.434	138.98	37.7734
2023-07-04	19:26:30.580000	31	1	437	360	514	750	397.529	828.171	78.8314	176.031	138.98	37.7733
2023-07-04	19:26:32.990000	31	1	445	356	514	750	399.996	833.312	80.0667	177.267	138.98	37.7733
2023-07-04	19:26:35.396000	31	1	452	353	514	750	401.812	837.095	81.1237	178.324	138.98	37.7733
2023-07-04	19:26:37.812000	31	0	460	348	514	750	405.611	845.009	82.3493	179.549	138.979	37.7732
2023-07-04	19:26:40.201000	31	1	469	347	514	750	405.505	844.788	83.6286	180.829	138.979	37.7732
2023-07-04	19:26:42.607000	31	1	476	347	514	750	404.788	843.294	84.6133	181.813	138.979	37.7732
2023-07-04	19:26:45.013000	31	1	484	337	514	750	414.088	862.67	85.8454	183.045	138.979	37.773
2023-07-04	19:26:47.423000	31	1	498	334	514	750	416.308	867.294	87.7974	184.997	138.978	37.773
2023-07-04	19:26:49.827000	31	0	506	327	514	750	423.076	881.393	88.9165	186.117	138.978	37.7729
2023-07-04	19:26:52.239000	31	1	512	318	514	750	432.005	899.995	89.7347	186.935	138.978	37.7727
2023-07-04	19:26:54.645000	31	1	518	311	514	750	439.018	914.607	89.478	187.722	138.978	37.7726
2023-07-04	19:26:42.607000	64	1	477	334	514	750	417.642	870.074	84.9174	182.117	138.979	37.773
2023-07-04	19:26:45.013000	64	1	485	322	514	750	428.981	893.697	86.1237	183.324	138.979	37.7728
2023-07-04	19:26:47.423000	64	0	489	312	514	750	438.713	913.971	86.7332	183.933	138.979	37.7726
2023-07-04	19:26:49.827000	64	1	491	305	514	750	445.594	928.306	87.0413	184.241	138.978	37.7724
2023-07-05	19:10:35.065000	90	1	366	627	514	750	192.44	400.909	39.7293	136.929	138.982	37.7782
2023-07-05	19:10:37.475000	90	1	381	620	514	750	185.981	387.455	44.3465	141.546	138.982	37.7781
2023-07-05	19:10:39.878000	90	1	397	615	514	750	178.645	372.171	49.0856	146.286	138.982	37.778
2023-07-05	19:10:42.281000	90	1	408	609	514	750	176.4	367.494	53.0651	150.265	138.981	37.7779
2023-07-05	19:10:44.697000	90	0	415	602	514	750	178.059	370.95	56.2207	153.421	138.981	37.7778
2023-07-05	19:10:47.097000	90	0	421	595	514	750	180.76	376.576	59.0362	156.236	138.981	37.7777
2023-07-05	19:10:49.497000	90	1	431	591	514	750	179.36	373.661	62.4349	159.635	138.981	37.7776
2023-07-05	19:10:51.902000	90	1	445	588	514	750	176.082	366.832	66.9296	164.13	138.98	37.7776
2023-07-05	19:10:54.319000	90	1	460	585	514	750	173.612	361.685	71.8781	169.078	138.98	37.7776
2023-07-05	19:10:56.719000	90	1	473	579	514	750	175.847	366.341	76.5169	173.717	138.98	37.7775
2023-07-05	19:10:59.134000	90	1	480	577	514	750	176.309	367.305	78.8813	176.081	138.98	37.7775
2023-07-05	19:18:24.330000	125	1	594	446	514	750	314.35	654.886	75.2564	201.944	138.976	37.7753
2023-07-05	19:18:26.749000	125	1	606	443	514	750	320.489	667.674	73.3179	203.882	138.976	37.7753
2023-07-05	19:18:29.134000	125	1	616	442	514	750	324.45	675.927	71.6767	205.523	138.976	37.7753
2023-07-05	19:18:31.551000	125	1	633	439	514	750	332.989	693.717	69.0613	208.139	138.976	37.7753
2023-07-05	19:18:33.951000	125	1	652	436	514	750	342.987	714.545	66.275	210.925	138.975	37.7753
2023-07-05	19:18:36.361000	125	1	662	436	514	750	347.131	723.178	64.7637	212.436	138.975	37.7753
2023-07-05	19:19:05.246000	128	1	451	532	514	750	226.921	472.744	73.8812	171.081	138.98	37.7766
2023-07-05	19:19:07.641000	128	1	465	527	514	750	228.32	475.659	77.6073	174.807	138.98	37.7765
2023-07-05	19:19:10.052000	128	1	473	524	514	750	229.689	478.511	79.7175	176.917	138.98	37.7765
2023-07-05	19:19:12.448000	128	1	486	518	514	750	233.684	486.833	83.1183	180.318	138.979	37.7764
2023-07-05	19:19:14.863000	128	1	502	513	514	750	237.304	494.375	87.1014	184.301	138.979	37.7763
2023-07-05	19:19:17.262000	128	1	517	508	514	750	242.019	504.197	89.2898	187.91	138.978	37.7763
2023-07-05	19:19:19.667000	128	1	532	505	514	750	245.66	511.784	85.7981	191.402	138.978	37.7763
2023-07-05	19:19:22.083000	128	1	550	501	514	750	251.589	524.135	81.7733	195.427	138.978	37.7762
2023-07-05	19:19:24.486000	128	1	557	499	514	750	254.657	530.526	80.2788	196.921	138.977	37.7762
2023-07-05	19:19:26.899000	128	1	573	495	514	750	261.737	545.276	76.9726	200.227	138.977	37.7762
2023-07-05	19:19:29.306000	128	1	591	491	514	750	270.204	562.915	73.4429	203.757	138.977	37.7761
2023-07-05	19:19:31.705000	128	1	605	487	514	750	278.298	579.779	70.914	206.286	138.976	37.7761
2023-07-05	19:19:34.110000	128	1	622	480	514	750	290.799	605.821	68.1986	209.001	138.976	37.776
2023-07-05	19:19:36.515000	128	1	637	474	514	750	302.167	629.505	65.9798	211.22	138.976	37.7759
2023-07-05	19:19:38.925000	128	1	652	469	514	750	313.058	652.193	63.8442	213.356	138.975	37.7759
2023-07-05	19:19:41.341000	128	1	659	465	514	750	319.766	666.168	63.0343	214.166	138.975	37.7758
2023-07-05	19:19:43.727000	128	1	677	460	514	750	332.67	693.05	60.661	216.539	138.975	37.7758
2023-07-05	19:19:46.147000	128	1	692	455	514	750	344.542	717.784	58.8936	218.306	138.974	37.7757
2023-07-05	19:19:48.553000	128	1	708	452	514	750	355.584	740.788	56.9356	220.264	138.974	37.7757
2023-07-05	19:19:38.925000	131	1	538	539	514	750	212.361	442.411	83.5108	193.689	138.978	37.7769
2023-07-05	19:19:41.341000	131	1	545	537	514	750	215.244	448.418	81.7193	195.481	138.978	37.7769
2023-07-05	19:19:43.727000	131	1	556	533	514	750	221.027	460.466	79.0459	198.154	138.978	37.7768
2023-07-05	19:19:46.147000	131	1	564	527	514	750	228.537	476.11	77.3624	199.838	138.977	37.7768
2023-07-05	19:19:48.553000	131	1	570	523	514	750	233.805	487.087	76.1421	201.058	138.977	37.7767
2023-07-05	19:19:50.952000	131	1	575	520	514	750	237.952	495.725	75.1461	202.054	138.977	37.7767
2023-07-05	19:19:53.370000	131	1	578	513	514	750	245.489	511.428	74.8882	202.312	138.977	37.7765
2023-07-05	19:19:55.765000	131	1	584	511	514	750	249.04	518.825	73.6754	203.525	138.977	37.7765
2023-07-05	19:19:58.170000	131	1	593	506	514	750	256.47	534.305	72.0596	205.14	138.977	37.7764
2023-07-05	19:20:00.579000	131	1	606	502	514	750	264.515	551.063	69.6468	207.553	138.976	37.7764
2023-07-05	19:20:02.995000	131	1	615	498	514	750	271.487	565.588	68.1594	209.041	138.976	37.7763
2023-07-05	19:20:05.396000	131	1	622	493	514	750	278.771	580.763	67.2062	209.994	138.976	37.7763
2023-07-05	19:20:07.812000	131	1	630	488	514	750	286.531	596.93	66.1187	211.081	138.976	37.7762
2023-07-05	19:20:10.202000	131	1	639	482	514	750	295.718	616.069	64.9948	212.205	138.975	37.7761
2023-07-05	19:20:12.617000	131	1	643	480	514	750	299.234	623.394	64.4626	212.737	138.975	37.7761
2023-07-05	19:20:15.021000	131	1	652	475	514	750	307.683	640.997	63.3517	213.848	138.975	37.776
2023-07-05	19:14:35.742000	155	1	591	453	514	750	306.819	639.196	75.4655	201.734	138.977	37.7754
2023-07-05	19:14:38.153000	155	1	592	458	514	750	302.238	629.653	75.0442	202.156	138.977	37.7755
2023-07-05	19:14:40.558000	155	0	592	457	514	750	303.205	631.666	75.0929	202.107	138.977	37.7755
2023-07-05	19:14:42.953000	155	1	595	454	514	750	306.883	639.329	74.6958	202.504	138.976	37.7755
2023-07-05	19:14:45.363000	155	1	601	447	514	750	315.243	656.745	73.9797	203.22	138.976	37.7754
2023-07-05	19:14:47.769000	155	0	610	438	514	750	326.435	680.063	72.8973	204.303	138.976	37.7752
2023-07-05	19:14:50.174000	155	1	619	430	514	750	336.786	701.627	71.834	205.366	138.976	37.7751
2023-07-05	19:14:52.580000	155	0	625	424	514	750	344.379	717.445	71.1968	206.003	138.976	37.775
2023-07-05	19:14:54.985000	155	1	632	420	514	750	350.463	730.119	70.3242	206.876	138.975	37.7749
2023-07-05	19:14:57.406000	155	0	640	413	514	750	359.785	749.539	69.4999	207.7	138.975	37.7748
2023-07-05	19:14:59.790000	155	1	651	406	514	750	370.277	771.398	68.2848	208.915	138.975	37.7747
2023-07-05	19:15:02.201000	155	1	661	398	514	750	381.462	794.699	67.3339	209.866	138.975	37.7746
2023-07-05	19:15:04.617000	155	1	671	389	514	750	393.662	820.117	66.4956	210.704	138.974	37.7744
2023-07-05	19:15:07.012000	155	0	680	380	514	750	405.532	844.844	65.8367	211.363	138.974	37.7743
2023-07-05	19:15:09.429000	155	0	687	373	514	750	414.799	864.15	65.3503	211.85	138.974	37.7742
2023-07-05	19:15:11.823000	155	1	691	371	514	750	418.294	871.432	64.9666	212.233	138.974	37.7741
2023-07-05	19:19:58.170000	161	1	552	500	514	750	252.872	526.807	81.3572	195.843	138.978	37.7762
2023-07-05	19:20:00.579000	161	1	562	493	514	750	261.444	544.666	79.4207	197.779	138.977	37.7761
2023-07-05	19:20:02.995000	161	1	578	487	514	750	270.675	563.897	76.3231	200.877	138.977	37.776
2023-07-05	19:20:05.396000	161	1	595	484	514	750	278.059	579.281	73.0639	204.136	138.977	37.776
2023-07-05	19:20:07.812000	161	1	613	479	514	750	288.517	601.067	69.9321	207.268	138.976	37.776
2023-07-05	19:20:10.202000	161	1	626	471	514	750	300.641	626.325	68.1278	209.072	138.976	37.7759
2023-07-05	19:20:12.617000	161	1	632	468	514	750	305.693	636.85	67.2936	209.906	138.976	37.7758
2023-07-05	19:20:15.021000	161	1	648	465	514	750	314.93	656.094	64.8182	212.382	138.975	37.7758
2023-07-05	19:20:17.422000	161	1	669	461	514	750	327.942	683.202	61.7939	215.406	138.975	37.7758
2023-07-05	19:27:52.286000	182	1	596	451	514	750	310.04	645.907	74.6638	202.536	138.976	37.7754
2023-07-05	19:27:54.691000	182	1	609	446	514	750	318.498	663.527	72.646	204.554	138.976	37.7754
2023-07-05	19:27:57.087000	182	0	618	441	514	750	326.032	679.223	71.3983	205.802	138.976	37.7753
2023-07-05	19:27:59.508000	182	0	625	436	514	750	333.042	693.826	70.5313	206.669	138.976	37.7752
2023-07-05	19:28:01.907000	182	1	634	430	514	750	341.76	711.989	69.444	207.756	138.975	37.7751
2023-07-05	19:28:04.313000	182	0	644	421	514	750	353.753	736.973	68.4392	208.761	138.975	37.775
2023-07-05	19:28:06.713000	182	0	654	413	514	750	364.923	760.245	67.4405	209.759	138.975	37.7748
2023-07-05	19:28:09.139000	182	1	663	409	514	750	372.132	775.262	66.3971	210.803	138.975	37.7748
2023-07-05	19:28:11.535000	182	1	670	407	514	750	376.809	785.006	65.5435	211.657	138.975	37.7748
2023-07-05	19:28:13.944000	182	1	682	399	514	750	389.134	810.682	64.4227	212.777	138.974	37.7746
2023-07-05	19:28:16.339000	182	1	692	396	514	750	396.232	825.471	63.3056	213.894	138.974	37.7746
2023-07-05	19:28:18.761000	182	1	702	388	514	750	407.907	849.792	62.5555	214.645	138.974	37.7745
2023-07-05	19:28:21.156000	182	1	715	383	514	750	418.438	871.731	61.2912	215.909	138.973	37.7744
2023-07-05	19:28:23.572000	182	1	729	380	514	750	427.931	891.509	59.8399	217.36	138.973	37.7744
2023-07-05	19:28:25.977000	182	1	738	380	514	750	432.523	901.075	58.8091	218.391	138.973	37.7744
2023-07-05	19:19:46.147000	184	1	581	503	514	750	255.926	533.17	74.8234	202.377	138.977	37.7763
2023-07-05	19:19:48.553000	184	1	593	498	514	750	264.093	550.185	72.5942	204.606	138.977	37.7763
2023-07-05	19:19:50.952000	184	1	604	490	514	750	275.136	573.192	70.9065	206.293	138.976	37.7762
2023-07-05	19:19:53.370000	184	1	615	482	514	750	286.4	596.657	69.3503	207.85	138.976	37.776
2023-07-05	19:19:55.765000	184	1	618	479	514	750	290.271	604.721	69.005	208.195	138.976	37.776
2023-07-05	19:19:58.170000	184	1	628	471	514	750	301.392	627.889	67.775	209.425	138.976	37.7759
2023-07-05	19:20:00.579000	184	1	637	462	514	750	313.166	652.419	66.8735	210.327	138.975	37.7757
2023-07-05	19:21:29.635000	187	1	594	481	514	750	280.644	584.665	73.4376	203.762	138.977	37.776
2023-07-05	19:21:32.027000	187	1	601	480	514	750	283.671	590.971	72.1399	205.06	138.976	37.776
2023-07-05	19:21:34.436000	187	1	619	483	514	750	286.904	597.707	68.5323	208.668	138.976	37.7761
2023-07-05	19:21:36.857000	187	1	634	485	514	750	290.904	606.04	65.6375	211.562	138.976	37.7761
2023-07-05	19:21:39.262000	187	0	649	488	514	750	294.735	614.022	62.7394	214.461	138.975	37.7762
2023-07-05	19:21:41.652000	187	1	670	497	514	750	297.229	619.217	58.342	218.858	138.975	37.7764
2023-07-06	19:22:28.420000	203	1	618	362	514	750	401.696	836.854	74.9951	199.705	138.976	37.7737
2023-07-06	19:22:30.821000	203	0	630	355	514	750	411.681	857.654	73.634	201.066	138.976	37.7736
2023-07-06	19:22:33.242000	203	1	642	356	514	750	414.27	863.05	72.0024	202.698	138.975	37.7736
2023-07-06	19:22:35.645000	203	1	652	356	514	750	417.469	869.712	70.697	204.003	138.975	37.7736
2023-07-06	19:22:38.047000	203	1	662	349	514	750	427.44	890.486	69.742	204.958	138.975	37.7735
2023-07-06	19:22:40.452000	203	0	675	346	514	750	434.899	906.025	68.272	206.428	138.975	37.7735
2023-07-06	19:22:42.866000	203	1	688	347	514	750	438.959	914.483	66.6472	208.053	138.974	37.7735
2023-07-06	19:22:45.267000	203	1	694	345	514	750	443.199	923.316	66.0375	208.662	138.974	37.7735
2023-07-06	19:28:07.743000	214	1	618	389	514	750	375.682	782.658	73.9289	200.771	138.976	37.7742
2023-07-06	19:28:10.163000	214	1	628	385	514	750	382.389	796.63	72.6549	202.045	138.976	37.7741
2023-07-06	19:28:12.566000	214	0	637	381	514	750	388.96	810.321	71.5651	203.135	138.976	37.7741
2023-07-06	19:28:14.979000	214	0	646	378	514	750	394.725	822.331	70.4633	204.237	138.975	37.774
2023-07-06	19:28:17.380000	214	0	656	375	514	750	400.985	835.372	69.26	205.44	138.975	37.774
2023-07-06	19:28:19.781000	214	1	666	372	514	750	407.416	848.77	68.0941	206.606	138.975	37.774
2023-07-06	19:28:22.191000	214	1	675	368	514	750	414.542	863.615	67.1462	207.554	138.975	37.7739
2023-07-06	19:28:24.601000	214	1	680	367	514	750	417.427	869.625	66.5671	208.133	138.975	37.7739
2023-07-06	19:28:27.002000	214	0	689	365	514	750	422.907	881.041	65.556	209.144	138.974	37.7739
2023-07-06	19:28:29.417000	214	1	702	362	514	750	431.147	898.209	64.1481	210.552	138.974	37.7738
2023-07-06	19:28:31.817000	214	0	714	358	514	750	440.073	916.804	62.9691	211.731	138.974	37.7738
2023-07-06	19:28:34.227000	214	1	724	355	514	750	447.353	931.971	62.0029	212.697	138.974	37.7737
2023-07-06	19:28:36.636000	214	1	730	351	514	750	453.715	945.224	61.571	213.129	138.973	37.7737
2023-07-06	19:28:39.032000	214	0	737	347	514	750	460.584	959.536	61.0421	213.658	138.973	37.7736
2023-07-06	19:28:41.443000	214	1	746	345	514	750	466.743	972.366	60.1942	214.506	138.973	37.7736
2023-07-06	19:28:43.853000	214	1	755	344	514	750	472.141	983.611	59.3068	215.393	138.973	37.7736
2023-07-06	19:28:05.341000	215	1	458	512	514	750	244.499	509.366	76.7595	171.459	138.98	37.7763
2023-07-06	19:28:07.743000	215	1	464	506	514	750	249.07	518.888	78.4194	173.119	138.98	37.7761
2023-07-06	19:28:10.163000	215	1	470	505	514	750	248.92	518.574	79.8187	174.519	138.98	37.7761
2023-07-06	19:28:12.566000	215	1	476	500	514	750	252.872	526.807	81.3572	176.057	138.98	37.7761
2023-07-06	19:28:14.979000	215	1	482	496	514	750	256.008	533.341	82.8195	177.519	138.979	37.776
2023-07-06	19:28:17.380000	215	1	489	491	514	750	260.204	542.083	84.4866	179.187	138.979	37.7759
2023-07-06	19:28:19.781000	215	1	497	486	514	750	264.547	551.13	86.3156	181.016	138.979	37.7758
2023-07-06	19:28:22.191000	215	1	504	482	514	750	268.187	558.713	87.8631	182.563	138.979	37.7758
2023-07-06	19:28:24.601000	215	1	510	477	514	750	273.029	568.802	89.1606	183.861	138.979	37.7757
2023-07-06	19:28:27.002000	215	1	518	473	514	750	277.029	577.134	89.1727	185.527	138.979	37.7756
2023-07-06	19:28:29.417000	215	1	522	469	514	750	281.114	585.644	88.3692	186.331	138.978	37.7755
2023-07-06	19:28:31.817000	215	1	530	465	514	750	285.449	594.675	86.7868	187.913	138.978	37.7755
2023-07-06	19:28:34.227000	215	1	537	462	514	750	288.917	601.901	85.434	189.266	138.978	37.7754
2023-07-06	19:28:36.636000	215	1	545	458	514	750	293.641	611.742	83.9399	190.76	138.978	37.7754
2023-07-06	19:28:39.032000	215	0	548	452	514	750	299.933	624.851	83.491	191.209	138.978	37.7753
2023-07-06	19:28:41.443000	215	0	550	445	514	750	307.117	639.817	83.2684	191.432	138.978	37.7751
2023-07-06	19:28:43.853000	215	1	554	440	514	750	312.57	651.177	82.6476	192.052	138.978	37.7751
2023-07-06	19:28:46.255000	215	1	562	436	514	750	317.648	661.755	81.3087	193.391	138.977	37.775
2023-07-06	19:28:48.667000	215	1	568	430	514	750	324.524	676.081	80.4216	194.278	138.977	37.7749
2023-07-06	19:28:51.067000	215	0	575	423	514	750	332.641	692.991	79.4332	195.267	138.977	37.7748
2023-07-06	19:28:53.467000	215	0	583	418	514	750	339.094	706.435	78.2593	196.441	138.977	37.7747
2023-07-06	19:28:55.870000	215	1	591	414	514	750	344.71	718.134	77.0926	197.607	138.977	37.7746
2023-07-06	19:28:58.291000	215	1	596	411	514	750	348.776	726.606	76.402	198.298	138.977	37.7746
2023-07-06	19:29:00.691000	215	0	603	405	514	750	356.295	742.269	75.5347	199.165	138.976	37.7745
2023-07-06	19:29:03.095000	215	1	612	400	514	750	363.461	757.199	74.3578	200.342	138.976	37.7744
2023-07-06	19:29:05.507000	215	1	620	395	514	750	370.488	771.837	73.3748	201.325	138.976	37.7743
2023-07-06	19:29:07.918000	215	1	628	388	514	750	379.526	790.667	72.5199	202.18	138.976	37.7742
2023-07-06	19:29:10.319000	215	1	637	383	514	750	387.063	806.369	71.4714	203.229	138.976	37.7741
2023-07-06	19:29:12.719000	215	1	643	378	514	750	393.732	820.262	70.8748	203.825	138.975	37.774
2023-07-06	19:29:15.133000	215	1	649	375	514	750	398.56	830.32	70.2011	204.499	138.975	37.774
2023-07-06	19:29:17.524000	215	1	656	369	514	750	406.602	847.073	69.5594	205.141	138.975	37.7739
2023-07-06	19:29:19.944000	215	1	664	364	514	750	414.121	862.738	68.7638	205.936	138.975	37.7738
2023-07-06	19:29:22.337000	215	1	674	360	514	750	421.545	878.204	67.6938	207.006	138.975	37.7737
2023-07-06	19:29:24.750000	215	1	682	353	514	750	431.084	898.076	67.0632	207.637	138.974	37.7736
2023-07-06	19:29:27.155000	215	1	692	347	514	750	440.56	917.818	66.1696	208.53	138.974	37.7735
2023-07-06	19:29:29.566000	215	1	698	343	514	750	446.66	930.526	65.6728	209.027	138.974	37.7735
2023-07-06	19:21:49.930000	223	1	630	366	514	750	401.138	835.692	73.1913	201.509	138.976	37.7738
2023-07-06	19:21:52.324000	223	0	637	362	514	750	407.029	847.965	72.4108	202.289	138.976	37.7737
2023-07-06	19:21:54.734000	223	1	648	359	514	750	413.324	861.079	71.0828	203.617	138.975	37.7737
2023-07-06	19:21:57.136000	223	1	660	356	514	750	420.181	875.363	69.6674	205.033	138.975	37.7736
2023-07-06	19:21:59.556000	223	0	671	352	514	750	427.847	891.334	68.4721	206.228	138.975	37.7736
2023-07-06	19:22:01.958000	223	1	682	350	514	750	433.848	903.835	67.2176	207.482	138.974	37.7736
2023-07-06	19:22:04.356000	223	1	694	348	514	750	440.459	917.608	65.879	208.821	138.974	37.7735
2023-07-06	19:22:06.762000	223	1	706	346	514	750	447.303	931.866	64.5807	210.119	138.974	37.7735
2023-07-06	19:22:09.172000	223	1	713	344	514	750	452.147	941.958	63.8883	210.812	138.974	37.7735
2023-07-06	19:22:11.582000	223	1	723	340	514	750	460.197	958.728	62.9895	211.71	138.974	37.7734
2023-07-06	19:22:13.993000	223	1	733	336	514	750	468.356	975.725	62.1218	212.578	138.973	37.7734
2023-07-06	19:22:16.393000	223	1	743	332	514	750	476.618	992.939	61.284	213.416	138.973	37.7733
2023-07-06	19:20:56.995000	224	1	399	403	514	750	365.56	761.571	71.6642	166.364	138.981	37.7741
2023-07-06	19:20:59.395000	224	1	410	408	514	750	357.463	744.703	73.0858	167.786	138.981	37.7742
2023-07-06	19:21:01.807000	224	1	420	408	514	750	354.683	738.911	74.6315	169.332	138.981	37.7742
2023-07-06	19:21:04.208000	224	1	429	405	514	750	355.317	740.231	76.1593	170.859	138.981	37.7742
2023-07-06	19:21:06.612000	224	1	434	404	514	750	355.128	739.838	76.9812	171.681	138.98	37.7742
2023-07-06	19:21:09.023000	224	0	443	403	514	750	354.189	737.882	78.4363	173.136	138.98	37.7742
2023-07-06	19:21:11.423000	224	1	454	401	514	750	354.12	737.738	80.2451	174.945	138.98	37.7742
2023-07-06	19:21:13.827000	224	1	463	398	514	750	355.675	740.979	81.756	176.456	138.98	37.7741
2023-07-06	19:21:16.243000	224	1	473	396	514	750	356.366	742.418	83.3935	178.093	138.98	37.7741
2023-07-06	19:21:18.638000	224	1	484	394	514	750	357.262	744.284	85.1831	179.883	138.979	37.7741
2023-07-06	19:21:21.042000	224	1	489	394	514	750	356.877	743.481	85.983	180.683	138.979	37.7741
2023-07-06	19:21:23.454000	224	1	499	392	514	750	358.314	746.476	87.6007	182.301	138.979	37.7741
2023-07-06	19:21:25.866000	224	1	511	392	514	750	358.013	745.848	89.5199	184.22	138.979	37.7741
2023-07-06	19:21:28.260000	224	1	520	389	514	750	361.05	752.175	89.0478	185.652	138.978	37.774
2023-07-06	19:21:30.684000	224	1	527	388	514	750	362.233	754.641	87.9433	186.757	138.978	37.774
2023-07-06	19:21:33.086000	224	1	538	388	514	750	362.795	755.81	86.2069	188.493	138.978	37.7741
2023-07-06	19:21:35.497000	224	0	547	388	514	750	363.501	757.282	84.7913	189.909	138.978	37.7741
2023-07-06	19:21:37.902000	224	1	556	386	514	750	366.415	763.353	83.4181	191.282	138.978	37.774
2023-07-06	19:21:40.302000	224	1	567	382	514	750	371.797	774.565	81.8045	192.895	138.977	37.774
2023-07-06	19:21:42.702000	224	1	576	382	514	750	373.186	777.459	80.4367	194.263	138.977	37.774
2023-07-06	19:21:45.114000	224	1	589	380	514	750	377.525	786.497	78.5412	196.159	138.977	37.774
2023-07-06	19:21:47.518000	224	1	598	378	514	750	381.366	794.5	77.2756	197.424	138.977	37.774
2023-07-06	19:21:49.930000	224	1	611	377	514	750	385.406	802.917	75.4229	199.277	138.976	37.774
2023-07-06	19:21:52.324000	224	0	620	376	514	750	388.731	809.844	74.1761	200.524	138.976	37.774
2023-07-06	19:21:54.734000	224	1	627	376	514	750	390.698	813.941	73.1884	201.512	138.976	37.774
2023-07-06	19:21:57.136000	224	0	635	375	514	750	394.038	820.9	72.1168	202.583	138.976	37.774
2023-07-06	19:21:59.556000	224	1	646	375	514	750	397.554	828.224	70.6079	204.092	138.975	37.774
2023-07-06	19:22:01.958000	224	1	658	373	514	750	403.565	840.748	69.095	205.605	138.975	37.774
2023-07-06	19:22:04.356000	224	1	669	371	514	750	409.47	853.05	67.7569	206.943	138.975	37.7739
2023-07-06	19:22:06.762000	224	1	680	366	514	750	418.344	871.537	66.6216	208.078	138.975	37.7739
2023-07-06	19:22:09.172000	224	0	689	366	514	750	421.996	879.145	65.4999	209.2	138.974	37.7739
2023-07-06	19:22:11.582000	224	1	697	366	514	750	425.376	886.186	64.5193	210.181	138.974	37.7739
2023-07-06	19:22:13.993000	224	1	706	361	514	750	433.803	903.742	63.7303	210.97	138.974	37.7738
2023-07-06	19:22:16.393000	224	1	718	359	514	750	441.018	918.773	62.4472	212.253	138.974	37.7738
2023-07-06	19:22:18.793000	224	1	729	355	514	750	449.722	936.906	61.4404	213.26	138.973	37.7737
2023-07-06	19:22:21.210000	224	1	739	353	514	750	456.327	950.665	60.4576	214.242	138.973	37.7737
2023-07-06	19:22:23.619000	224	1	750	352	514	750	462.709	963.963	59.3336	215.366	138.973	37.7737
2023-07-06	19:22:26.015000	224	1	755	347	514	750	469.564	978.242	59.1199	215.58	138.973	37.7736
2023-07-06	19:20:59.395000	242	1	619	387	514	750	377.881	787.239	73.8672	200.833	138.976	37.7742
2023-07-06	19:21:01.807000	242	1	629	384	514	750	383.642	799.241	72.5569	202.143	138.976	37.7741
2023-07-06	19:21:04.208000	242	1	636	384	514	750	385.798	803.733	71.5651	203.135	138.976	37.7741
2023-07-06	19:21:06.612000	242	1	645	382	514	750	390.621	813.781	70.4054	204.295	138.975	37.7741
2023-07-06	19:21:09.023000	242	1	657	379	514	750	397.605	828.331	68.9211	205.779	138.975	37.7741
2023-07-06	19:21:11.423000	242	0	668	377	514	750	403.541	840.696	67.5658	207.134	138.975	37.774
2023-07-06	19:21:13.827000	242	1	679	377	514	750	407.865	849.706	66.1374	208.563	138.975	37.7741
2023-07-06	19:21:16.243000	242	1	689	374	514	750	414.73	864.007	65.0415	209.658	138.974	37.774
2023-07-06	19:21:18.638000	242	1	699	372	514	750	420.843	876.743	63.922	210.778	138.974	37.774
2023-07-06	19:21:21.042000	242	1	707	373	514	750	423.53	882.341	62.8904	211.81	138.974	37.774
2023-07-06	19:21:23.454000	242	1	717	375	514	750	426.42	888.361	61.5718	213.128	138.974	37.7741
2023-07-06	19:23:59.882000	249	1	488	333	514	750	417.81	870.423	86.4322	181.132	138.979	37.7729
2023-07-06	19:24:02.286000	249	1	499	334	514	750	416.27	867.216	87.9349	182.635	138.979	37.773
2023-07-06	19:24:04.698000	249	1	508	333	514	750	417.043	868.826	89.1757	183.876	138.979	37.773
2023-07-06	19:24:07.100000	249	0	514	331	514	750	419	872.903	90	184.7	138.978	37.773
2023-07-06	19:24:09.502000	249	1	522	330	514	750	420.076	875.145	88.9088	185.791	138.978	37.7729
2023-07-06	19:24:11.914000	249	1	530	326	514	750	424.302	883.948	87.8389	186.861	138.978	37.7729
2023-07-06	19:24:14.324000	249	1	536	321	514	750	429.564	894.91	87.0643	187.636	138.978	37.7728
2023-07-06	19:24:16.718000	249	1	549	318	514	750	433.416	902.935	85.3681	189.332	138.978	37.7728
2023-07-06	19:24:19.128000	249	0	559	315	514	750	437.321	911.072	84.0939	190.606	138.977	37.7727
2023-07-06	19:24:21.528000	249	1	567	313	514	750	440.202	917.073	83.0849	191.615	138.977	37.7727
2023-07-06	19:24:23.939000	249	1	574	309	514	750	445.063	927.2	82.2522	192.448	138.977	37.7726
2023-07-06	19:24:26.341000	249	1	577	306	514	750	448.447	934.25	81.9241	192.776	138.977	37.7726
2023-07-06	19:24:28.752000	249	1	585	306	514	750	449.641	936.737	80.9148	193.785	138.977	37.7726
2023-07-06	19:24:31.163000	249	1	594	304	514	750	453.118	943.981	79.8309	194.869	138.976	37.7726
2023-07-06	19:24:33.567000	249	0	603	300	514	750	458.717	955.644	78.8125	195.887	138.976	37.7725
2023-07-06	19:24:35.976000	249	0	612	295	514	750	465.434	969.639	77.8451	196.855	138.976	37.7724
2023-07-06	19:24:38.378000	249	1	622	291	514	750	471.535	982.348	76.7595	197.941	138.976	37.7724
2023-07-06	19:24:40.790000	249	0	630	286	514	750	478.28	996.401	75.9638	198.736	138.976	37.7723
2023-07-06	19:24:43.192000	249	0	638	283	514	750	483.182	1006.61	75.1297	199.57	138.975	37.7722
2023-07-06	19:24:45.603000	249	1	647	280	514	750	488.456	1017.6	74.1996	200.5	138.975	37.7722
2023-07-06	19:24:48.009000	249	1	655	276	514	750	494.527	1030.25	73.4339	201.266	138.975	37.7721
2023-07-06	19:24:50.410000	249	1	659	268	514	750	503.338	1048.6	73.2571	201.443	138.975	37.772
2023-07-07	19:10:54.668000	305	1	542	348	514	750	402.974	839.516	86.0157	188.484	138.978	37.7733
2023-07-07	19:10:57.088000	305	1	554	344	514	750	407.966	849.915	84.3733	190.127	138.978	37.7733
2023-07-07	19:10:59.490000	305	1	569	343	514	750	410.699	855.61	82.3039	192.196	138.977	37.7733
2023-07-07	19:11:01.899000	305	1	575	341	514	750	413.524	861.494	81.5172	192.983	138.977	37.7732
2023-07-07	19:11:04.299000	305	1	584	339	514	750	416.918	868.566	80.3343	194.166	138.977	37.7732
2023-07-07	19:11:06.703000	305	1	597	340	514	750	418.317	871.48	78.5558	195.944	138.977	37.7732
2023-07-07	19:11:09.115000	305	1	609	340	514	750	420.862	876.782	76.9544	197.546	138.976	37.7733
2023-07-07	19:11:11.527000	305	1	620	339	514	750	424.449	884.255	75.5381	198.962	138.976	37.7733
2023-07-07	19:11:13.922000	305	0	628	335	514	750	430.373	896.596	74.6398	199.86	138.976	37.7732
2023-07-07	19:11:16.342000	305	1	638	331	514	750	436.963	910.326	73.5143	200.986	138.976	37.7731
2023-07-07	19:11:18.742000	305	1	651	327	514	750	444.632	926.303	72.0541	202.446	138.975	37.7731
2023-07-07	19:11:21.142000	305	1	665	322	514	750	453.856	945.518	70.567	203.933	138.975	37.773
2023-07-07	19:11:23.554000	305	1	676	318	514	750	461.376	961.185	69.444	205.056	138.975	37.7729
2023-07-07	19:11:09.115000	309	1	379	420	514	750	356.546	742.792	67.751	162.251	138.982	37.7744
2023-07-07	19:11:11.527000	309	1	391	416	514	750	355.928	741.506	69.7831	164.283	138.982	37.7744
2023-07-07	19:11:13.922000	309	1	401	414	514	750	354.493	738.514	71.4117	165.912	138.981	37.7743
2023-07-07	19:11:16.342000	309	0	408	413	514	750	353.278	735.983	72.5395	167.04	138.981	37.7743
2023-07-07	19:11:18.742000	309	1	418	413	514	750	350.407	730.003	74.0995	168.6	138.981	37.7743
2023-07-07	19:11:21.142000	309	1	431	412	514	750	348.042	725.075	76.2033	170.703	138.981	37.7743
2023-07-07	19:11:23.554000	309	1	438	409	514	750	349.367	727.835	77.4356	171.936	138.98	37.7743
2023-07-07	19:11:25.963000	309	1	451	400	514	750	355.625	740.873	79.796	174.296	138.98	37.7741
2023-07-07	19:11:28.363000	309	1	461	390	514	750	363.88	758.072	81.625	176.125	138.98	37.774
2023-07-07	19:11:30.774000	309	1	476	382	514	750	369.957	770.731	84.1045	178.604	138.979	37.7738
2023-07-07	19:11:33.187000	309	1	481	381	514	750	370.473	771.806	84.8896	179.39	138.979	37.7738
2023-07-07	19:11:35.605000	309	1	490	381	514	750	369.78	770.362	86.2787	180.779	138.979	37.7738
2023-07-07	19:11:38	309	1	503	373	514	750	377.16	785.738	88.3287	182.829	138.979	37.7737
2023-07-07	19:11:40.411000	309	1	511	358	514	750	392.011	816.678	89.5615	184.062	138.979	37.7735
2023-07-07	19:11:42.806000	309	1	525	350	514	750	400.151	833.635	88.4248	186.075	138.978	37.7733
2023-07-07	19:11:45.227000	309	0	533	343	514	750	407.443	848.827	87.3272	187.173	138.978	37.7732
2023-07-07	19:11:47.626000	309	1	543	336	514	750	415.014	864.6	85.9931	188.507	138.978	37.7731
2023-07-07	19:11:50.037000	309	1	559	330	514	750	422.404	879.994	83.8845	190.616	138.977	37.773
2023-07-07	19:11:52.437000	309	1	568	323	514	750	430.401	896.654	82.7924	191.708	138.977	37.7729
2023-07-07	19:11:54.848000	309	0	581	315	514	750	440.13	916.922	81.2439	193.256	138.977	37.7727
2023-07-07	19:11:57.248000	309	1	596	309	514	750	448.559	934.483	79.4667	195.033	138.976	37.7727
2023-07-07	19:11:59.664000	309	0	604	304	514	750	454.99	947.881	78.5913	195.909	138.976	37.7726
2023-07-07	19:12:02.064000	309	1	616	300	514	750	461.415	961.266	77.2288	197.271	138.976	37.7725
2023-07-07	19:12:04.470000	309	0	637	294	514	750	472.298	983.938	74.9045	199.596	138.975	37.7724
2023-07-07	19:12:06.879000	309	1	660	286	514	750	486.428	1013.38	72.5335	201.966	138.975	37.7723
2023-07-07	19:12:09.288000	309	1	671	274	514	750	501.224	1044.2	71.7458	202.754	138.975	37.7721
2023-07-07	19:10:37.818000	312	1	432	446	514	750	314.865	655.958	74.9045	169.404	138.981	37.775
2023-07-07	19:10:40.230000	312	1	443	442	514	750	316.078	658.484	77.019	171.519	138.98	37.7749
2023-07-07	19:10:42.640000	312	1	451	440	514	750	316.337	659.025	78.5125	173.012	138.98	37.7749
2023-07-07	19:10:45.051000	312	1	462	439	514	750	315.317	656.901	80.5078	175.008	138.98	37.7749
2023-07-07	19:10:47.451000	312	1	466	436	514	750	317.648	661.755	81.3087	175.809	138.98	37.7748
2023-07-07	19:10:49.862000	312	1	476	431	514	750	321.255	669.271	83.2068	177.707	138.98	37.7748
2023-07-07	19:10:52.273000	312	1	485	423	514	750	328.283	683.913	84.932	179.432	138.979	37.7746
2023-07-07	19:10:54.668000	312	1	492	420	514	750	330.733	689.015	86.1859	180.686	138.979	37.7746
2023-07-07	19:10:57.088000	312	1	505	417	514	750	333.122	693.992	88.4518	182.952	138.979	37.7745
2023-07-07	19:10:59.490000	312	1	513	414	514	750	336.001	699.992	89.8295	184.329	138.979	37.7745
2023-07-07	19:11:01.899000	312	1	520	408	514	750	342.053	712.598	88.9949	185.505	138.978	37.7744
2023-07-07	19:11:04.299000	312	1	524	397	514	750	353.142	735.7	88.3773	186.123	138.978	37.7742
2023-07-07	19:11:06.703000	312	1	536	394	514	750	356.679	743.07	86.4637	188.036	138.978	37.7742
2023-07-07	19:11:09.115000	312	1	547	386	514	750	365.493	761.431	84.8198	189.68	138.978	37.774
2023-07-07	19:11:11.527000	312	1	560	379	514	750	373.841	778.823	82.932	191.568	138.977	37.7739
2023-07-07	19:11:13.922000	312	1	568	372	514	750	381.838	795.482	81.8699	192.63	138.977	37.7738
2023-07-07	19:11:16.342000	312	1	572	366	514	750	388.356	809.061	81.4109	193.089	138.977	37.7737
2023-07-07	19:11:18.742000	312	1	580	354	514	750	401.462	836.366	80.5377	193.962	138.977	37.7735
2023-07-07	19:11:21.142000	312	1	589	343	514	750	413.853	862.179	79.5589	194.941	138.977	37.7733
2023-07-07	19:11:23.554000	312	1	599	334	514	750	424.595	884.559	78.4519	196.048	138.976	37.7731
2023-07-07	19:11:25.963000	312	1	609	325	514	750	435.488	907.253	77.3998	197.1	138.976	37.773
2023-07-07	19:11:28.363000	312	1	618	312	514	750	450.178	937.855	76.6429	197.857	138.976	37.7727
2023-07-07	19:11:30.774000	312	1	632	304	514	750	461.346	961.122	75.1806	199.319	138.976	37.7726
2023-07-07	19:11:33.187000	312	1	635	299	514	750	466.95	972.796	74.9816	199.518	138.976	37.7725
2023-07-07	19:11:35.605000	312	1	645	290	514	750	478.29	996.421	74.104	200.396	138.975	37.7724
2023-07-07	19:11:50.037000	316	1	470	359	514	750	393.468	819.712	83.5794	178.079	138.98	37.7734
2023-07-07	19:11:52.437000	316	1	481	354	514	750	397.373	827.846	85.2364	179.736	138.979	37.7733
2023-07-07	19:11:54.848000	316	1	493	347	514	750	403.547	840.709	87.0171	181.517	138.979	37.7732
2023-07-07	19:11:57.248000	316	1	502	341	514	750	409.176	852.436	88.3194	182.819	138.979	37.7731
2023-07-07	19:11:59.664000	316	1	512	340	514	750	410.005	854.163	89.7205	184.221	138.979	37.7731
2023-07-07	19:12:02.064000	316	0	518	340	514	750	410.02	854.194	89.441	185.059	138.978	37.7731
2023-07-07	19:12:04.470000	316	1	524	343	514	750	407.123	848.159	88.5925	185.907	138.978	37.7732
2023-07-07	19:12:06.879000	316	1	531	346	514	750	404.358	842.398	87.5905	186.91	138.978	37.7733
2023-07-07	19:12:09.288000	316	1	539	344	514	750	406.769	847.422	86.4764	188.024	138.978	37.7732
2023-07-07	19:12:11.696000	316	0	550	338	514	750	413.57	861.59	85.0063	189.494	138.978	37.7731
2023-07-07	19:12:14.096000	316	1	563	332	514	750	420.862	876.782	83.314	191.186	138.977	37.773
2023-07-07	19:12:16.496000	316	1	573	328	514	750	426.104	887.703	82.041	192.459	138.977	37.773
2023-07-07	19:12:18.911000	316	0	580	324	514	750	431.082	898.074	81.1932	193.307	138.977	37.7729
2023-07-07	19:12:21.312000	316	0	588	321	514	750	435.336	906.934	80.2131	194.287	138.977	37.7729
2023-07-07	19:12:23.733000	316	1	596	321	514	750	436.767	909.916	79.1789	195.321	138.976	37.7729
2023-07-07	19:12:26.123000	316	1	605	322	514	750	437.567	911.584	77.9967	196.503	138.976	37.7729
2023-07-07	19:12:28.533000	316	1	614	321	514	750	440.501	917.695	76.8786	197.621	138.976	37.7729
2023-07-07	19:12:30.944000	316	1	624	316	514	750	447.723	932.742	75.7775	198.722	138.976	37.7728
2023-07-07	19:12:33.344000	316	1	633	312	514	750	453.878	945.563	74.8002	199.7	138.976	37.7728
2023-07-07	19:12:35.752000	316	1	641	317	514	750	451.241	940.069	73.6535	200.847	138.975	37.7729
2023-07-07	19:12:38.167000	316	1	647	313	514	750	456.791	951.633	73.0725	201.428	138.975	37.7728
2023-07-07	19:12:40.560000	316	1	658	313	514	750	460.114	958.556	71.7619	202.738	138.975	37.7728
2023-07-07	19:12:42.968000	316	1	665	313	514	750	462.353	963.219	70.938	203.562	138.975	37.7728
2023-07-07	19:12:45.387000	316	1	680	313	514	750	467.467	973.873	69.2001	205.3	138.975	37.7729
2023-07-07	19:12:23.733000	328	1	495	521	514	750	229.787	478.715	85.2571	179.757	138.979	37.7765
2023-07-07	19:12:26.123000	328	1	507	508	514	750	242.101	504.369	88.3431	182.843	138.979	37.7763
2023-07-07	19:12:28.533000	328	1	518	497	514	750	253.032	527.141	89.0942	185.406	138.979	37.7761
2023-07-07	19:12:30.944000	328	1	530	491	514	750	259.494	540.603	86.465	188.035	138.978	37.776
2023-07-07	19:12:33.344000	328	1	543	485	514	750	266.582	555.37	83.7547	190.745	138.978	37.7759
2023-07-07	19:12:35.752000	328	1	548	481	514	750	271.14	564.866	82.7964	191.704	138.978	37.7758
2023-07-07	19:12:38.167000	328	1	558	473	514	750	280.473	584.309	80.9743	193.526	138.978	37.7757
2023-07-07	19:12:40.560000	328	1	568	461	514	750	294.002	612.494	79.4163	195.084	138.977	37.7755
2023-07-07	19:12:42.968000	328	1	579	452	514	750	305.007	635.42	77.6953	196.805	138.977	37.7753
2023-07-07	19:12:45.387000	328	0	591	445	514	750	314.57	655.343	75.8312	198.669	138.977	37.7752
2023-07-07	19:12:47.798000	328	1	602	441	514	750	321.286	669.336	74.1036	200.396	138.977	37.7751
2023-07-07	19:12:50.183000	328	1	610	438	514	750	326.435	680.063	72.8973	201.603	138.976	37.7751
2023-07-07	19:12:52.593000	328	1	622	426	514	750	341.526	711.501	71.5651	202.935	138.976	37.7749
2023-07-07	19:12:55.003000	328	1	635	416	514	750	355.242	740.076	70.0858	204.414	138.976	37.7747
2023-07-07	19:12:57.404000	328	1	648	410	514	750	365.453	761.349	68.4897	206.01	138.975	37.7746
2023-07-07	19:12:59.816000	328	1	660	406	514	750	373.7	778.53	67.0027	207.497	138.975	37.7746
2023-07-07	19:13:02.227000	328	1	671	397	514	750	386.339	804.861	66.0225	208.478	138.975	37.7744
2023-07-07	19:13:04.638000	328	0	678	389	514	750	396.506	826.041	65.568	208.932	138.975	37.7743
2023-07-07	19:13:07.046000	328	1	687	384	514	750	404.827	843.376	64.7009	209.799	138.974	37.7742
2023-07-07	19:13:09.437000	328	0	700	377	514	750	416.803	868.326	63.4964	211.004	138.974	37.7741
2023-07-07	19:13:11.845000	328	1	716	371	514	750	429.471	894.716	61.9432	212.557	138.974	37.774
2023-07-07	19:13:14.258000	328	1	729	366	514	750	440.092	916.844	60.7557	213.744	138.973	37.7739
2023-07-07	19:13:16.669000	328	0	743	356	514	750	455.716	949.393	59.8341	214.666	138.973	37.7738
2023-07-07	19:13:19.067000	328	1	757	346	514	750	471.45	982.172	58.9737	215.526	138.973	37.7736
2023-07-07	19:13:21.477000	328	1	762	344	514	750	475.752	991.134	58.5819	215.918	138.973	37.7736
2023-07-07	19:15:16.977000	349	1	509	433	514	750	317.039	660.488	89.0964	183.596	138.979	37.7749
2023-07-07	19:15:19.378000	349	1	519	434	514	750	316.04	658.405	89.0935	185.407	138.979	37.7749
2023-07-07	19:15:21.792000	349	1	528	428	514	750	322.304	671.456	87.5104	186.99	138.978	37.7748
2023-07-07	19:15:24.197000	349	0	535	419	514	750	331.665	690.959	86.3698	188.13	138.978	37.7746
2023-07-07	19:15:26.598000	349	0	542	410	514	750	341.151	710.72	85.2921	189.208	138.978	37.7745
2023-07-07	19:15:29.003000	349	1	547	401	514	750	350.557	730.315	84.5984	189.902	138.978	37.7743
2023-07-07	19:15:31.419000	349	1	554	390	514	750	362.215	754.603	83.6598	190.84	138.978	37.7741
2023-07-07	19:15:33.830000	349	1	570	377	514	750	377.18	785.78	81.4617	193.038	138.977	37.7739
2023-07-07	19:15:36.229000	349	1	577	371	514	750	384.2	800.405	80.5622	193.938	138.977	37.7738
2023-07-07	19:15:38.625000	349	1	590	369	514	750	388.506	809.375	78.719	195.781	138.977	37.7738
2023-07-07	19:15:41.036000	349	1	596	368	514	750	390.702	813.949	77.8848	196.615	138.977	37.7738
2023-07-07	19:15:43.439000	349	1	605	365	514	750	395.608	824.171	76.7014	197.799	138.976	37.7737
2023-07-07	19:15:45.845000	349	1	614	358	514	750	404.554	842.808	75.689	198.811	138.976	37.7736
2023-07-07	19:15:48.255000	349	1	624	347	514	750	417.743	870.283	74.7329	199.767	138.976	37.7734
2023-07-07	19:15:50.667000	349	1	635	345	514	750	422.689	880.588	73.3657	201.134	138.976	37.7734
2023-07-07	19:15:53.061000	349	1	644	347	514	750	423.449	882.171	72.1213	202.379	138.975	37.7734
2023-07-07	19:15:55.473000	349	1	647	350	514	750	421.532	878.177	71.608	202.892	138.975	37.7735
2023-07-07	19:15:57.874000	349	1	653	351	514	750	422.519	880.233	70.7931	203.707	138.975	37.7735
2023-07-07	19:16:00.290000	349	0	658	354	514	750	421.369	877.838	70.0169	204.483	138.975	37.7736
2023-07-07	19:16:02.694000	349	1	663	360	514	750	417.494	869.765	69.0906	205.409	138.975	37.7737
2023-07-07	19:16:05.099000	349	0	667	362	514	750	417.077	868.896	68.4792	206.021	138.975	37.7738
2023-07-07	19:16:07.509000	349	1	672	366	514	750	415.235	865.059	67.6349	206.865	138.975	37.7738
2023-07-07	19:16:09.909000	349	1	678	370	514	750	413.879	862.235	66.656	207.844	138.975	37.7739
2023-07-07	19:16:12.320000	349	1	690	369	514	750	419.687	874.333	65.2058	209.294	138.974	37.7739
2023-07-07	19:16:14.720000	349	1	693	364	514	750	425.484	886.412	65.1214	209.379	138.974	37.7738
2023-07-09	19:08:29.574000	368	1	360	304	517	750	472.827	984.929	70.607	164.607	138.982	37.7722
2023-07-09	19:08:30.764000	368	0	361	304	517	750	472.496	984.239	70.7214	164.721	138.982	37.7722
2023-07-09	19:08:31.976000	368	1	366	303	517	750	471.816	982.822	71.3346	165.335	138.982	37.7722
2023-07-09	19:08:33.173000	368	1	372	301	517	750	471.833	982.858	72.1027	166.103	138.982	37.7722
2023-07-09	19:08:34.386000	368	0	375	299	517	750	472.827	984.929	72.5231	166.523	138.982	37.7722
2023-07-09	19:08:35.590000	368	1	379	299	517	750	471.641	982.458	72.9866	166.987	138.982	37.7722
2023-07-09	19:08:36.790000	368	1	384	298	517	750	471.161	981.459	73.6036	167.604	138.982	37.7722
2023-07-09	19:08:37.992000	368	0	388	297	517	750	471.01	981.142	74.1047	168.105	138.982	37.7721
2023-07-09	19:08:39.201000	368	1	391	296	517	750	471.16	981.456	74.4889	168.489	138.981	37.7721
2023-07-09	19:08:40.391000	368	1	393	294	517	750	472.559	984.372	74.7874	168.787	138.981	37.7721
2023-07-09	19:08:41.592000	368	1	394	293	517	750	473.263	985.839	74.936	168.936	138.981	37.7721
2023-07-09	19:08:42.802000	368	1	397	292	517	750	473.46	986.249	75.318	169.318	138.981	37.7721
2023-07-09	19:08:44.002000	368	1	400	290	517	750	474.646	988.722	75.7295	169.73	138.981	37.772
2023-07-09	19:08:45.211000	368	0	403	288	517	750	475.857	991.246	76.139	170.139	138.981	37.772
2023-07-09	19:08:46.421000	368	1	407	288	517	750	474.915	989.281	76.6075	170.608	138.981	37.772
2023-07-09	19:08:47.611000	368	1	411	287	517	750	474.979	989.415	77.1048	171.105	138.981	37.772
2023-07-09	19:08:48.823000	368	1	418	286	517	750	474.444	988.3	77.9559	171.956	138.981	37.772
2023-07-09	19:08:50.023000	368	1	422	286	517	750	473.625	986.594	78.4291	172.429	138.981	37.772
2023-07-09	19:08:51.223000	368	1	425	286	517	750	473.033	985.359	78.7851	172.785	138.981	37.772
2023-07-09	19:08:52.424000	368	0	428	285	517	750	473.441	986.209	79.1648	173.165	138.981	37.772
2023-07-09	19:08:53.634000	368	1	430	285	517	750	473.069	985.434	79.4027	173.403	138.981	37.772
2023-07-09	19:08:54.838000	368	1	430	285	517	750	473.069	985.434	79.4027	173.403	138.981	37.772
2023-07-09	19:08:56.039000	368	0	432	284	517	750	473.689	986.726	79.6627	173.663	138.98	37.772
2023-07-09	19:08:57.238000	368	1	436	284	517	750	472.987	985.264	80.1394	174.139	138.98	37.772
2023-07-09	19:08:58.438000	368	1	440	283	517	750	473.305	985.927	80.6372	174.637	138.98	37.7719
2023-07-09	19:08:59.649000	368	1	443	283	517	750	472.827	984.929	80.9959	174.996	138.98	37.7719
2023-07-09	19:09:00.849000	368	1	447	282	517	750	473.206	985.72	81.4932	175.493	138.98	37.7719
2023-07-09	19:09:02.049000	368	1	450	282	517	750	472.772	984.815	81.8528	175.853	138.98	37.7719
2023-07-09	19:09:03.257000	368	1	454	280	517	750	474.204	987.799	82.3654	176.365	138.98	37.7719
2023-07-09	19:09:04.459000	368	1	456	279	517	750	474.934	989.321	82.6206	176.621	138.98	37.7719
2023-07-09	19:09:05.659000	368	1	461	279	517	750	474.317	988.036	83.2196	177.22	138.98	37.7719
2023-07-09	19:09:06.863000	368	1	462	277	517	750	476.187	991.933	83.3675	177.367	138.98	37.7719
2023-07-09	19:09:08.060000	368	1	462	277	517	750	476.187	991.933	83.3675	177.367	138.98	37.7719
2023-07-09	19:09:09.271000	368	1	468	277	517	750	475.531	990.566	84.0856	178.086	138.98	37.7719
2023-07-09	19:09:10.465000	368	1	472	277	517	750	475.136	989.742	84.5654	178.565	138.98	37.7719
2023-07-09	19:09:11.676000	368	1	476	274	517	750	477.762	995.217	85.077	179.077	138.979	37.7718
2023-07-09	19:09:12.886000	368	0	478	271	517	750	480.585	1001.1	85.3453	179.345	138.979	37.7718
2023-07-09	19:09:14.087000	368	0	481	269	517	750	482.345	1004.77	85.7197	179.72	138.979	37.7717
2023-07-09	19:09:15.286000	368	1	484	269	517	750	482.131	1004.32	86.0753	180.075	138.979	37.7717
2023-07-09	19:09:16.497000	368	1	488	268	517	750	482.872	1005.87	86.5569	180.557	138.979	37.7717
2023-07-09	19:09:17.684000	368	1	492	267	517	750	483.647	1007.48	87.037	181.037	138.979	37.7717
2023-07-09	19:09:18.897000	368	0	495	266	517	750	484.5	1009.26	87.3974	181.397	138.979	37.7717
2023-07-09	19:09:20.091000	368	0	499	265	517	750	485.334	1011	87.8745	181.875	138.979	37.7717
2023-07-09	19:09:21.301000	368	1	501	266	517	750	484.264	1008.77	88.1066	182.107	138.979	37.7717
2023-07-09	19:09:22.501000	368	1	502	266	517	750	484.232	1008.7	88.2249	182.225	138.979	37.7717
2023-07-09	19:09:23.713000	368	1	505	265	517	750	485.148	1010.61	88.5827	182.583	138.979	37.7717
2023-07-09	19:09:24.904000	368	1	510	264	517	750	486.05	1012.49	89.1748	183.175	138.979	37.7717
2023-07-09	19:09:26.119000	368	0	515	262	517	750	488.004	1016.56	89.7652	183.765	138.978	37.7717
2023-07-09	19:09:27.313000	368	0	519	260	517	750	490.004	1020.73	89.7661	184.234	138.978	37.7716
2023-07-09	19:09:28.524000	368	1	523	258	517	750	492.037	1024.97	89.3013	184.699	138.978	37.7716
2023-07-09	19:09:29.723000	368	0	524	256	517	750	494.05	1029.16	89.1882	184.812	138.978	37.7716
2023-07-09	19:09:30.923000	368	0	526	255	517	750	495.082	1031.31	88.9584	185.042	138.978	37.7715
2023-07-09	19:09:32.134000	368	1	529	254	517	750	496.145	1033.53	88.6141	185.386	138.978	37.7715
2023-07-09	19:09:33.336000	368	1	534	252	517	750	498.29	1038	88.0449	185.955	138.978	37.7715
2023-07-09	19:09:34.537000	368	1	539	249	517	750	501.483	1044.65	87.4856	186.514	138.978	37.7714
