# Supplementary material for: Detection performance of an X-band marine radar system for free-flying Asian particolored bats (Vespertilio sinensis)
Source: PLoS One. 2025 Nov 20;20(11):e0337422. doi: 10.1371/journal.pone.0337422 (PMC12633934; doi:10.1371/journal.pone.0337422)
Supplement: S5 Table — A generalized linear mixed model (GLMM) consisted of echo detection as the dependent variable, elevation angle from radar as the explanatory variable and track ID as a random factor. (XLSX) [file pone.0337422.s008.xlsx]

## Sheet: elevation_mod_param
S5 Table. The relationship between bat echo detection and elevation angle. A generalized linear mixed model (GLMM) consisted of echo detection as the dependent variable, elevation angle from radar as the explanatory variable and track ID as a random factor.
Parameter	Coefficient (Odds ratio for predictor)	SE	95%CI_low	95%CI_high	z	p	Effects	Group	No. of tracks	No. of obs.	R2 (cond.)	R2 (marg.)	AIC
(Intercept)	2.91629	1.66992	0.949327	8.95871	1.86915	0.0616019	fixed		25	457	0.063	0.011	410.1
Elevation angle	1.19287	0.179835	0.887699	1.60294	1.16981	0.242076	fixed
SD (Intercept)	0.427397	NA	0.135049	1.3526	NA	NA	random	track_ID
