# Supplementary material for: Detection performance of an X-band marine radar system for free-flying Asian particolored bats (Vespertilio sinensis)
Source: PLoS One. 2025 Nov 20;20(11):e0337422. doi: 10.1371/journal.pone.0337422 (PMC12633934; doi:10.1371/journal.pone.0337422)
Supplement: S6 Table — (XLSX) [file pone.0337422.s009.xlsx]

## Sheet: model_parameters
S5 Table. Model parameter estimates change with a varying number of radar tracks.
Model	Parameter	Coefficient (Odds ratios for predictor)	SE	95%CI_low	95%CI_high	z	p	Effects	Group	Inclusion threshold	Range of threshold	No. of tracks	No. of obs.	R2 (cond.)	R2 (marg.)	AIC
1	(Intercept)	47.4048	18.6567	21.9191	102.523	9.80465	1.07518e-22	fixed		NA	NA	386	5870	0.076	0.046	4676.2
	Distance	0.997491	0.000448321	0.996612	0.99837	-5.59017	2.26843e-08	fixed
	SD (Intercept)	0.33027	NA	NA	NA	NA	NA	random	track_ID
2	(Intercept)	43.3003	22.1716	15.8723	118.125	7.35907	1.85194e-13	fixed		Min. - max. of bat's ground-speed recorded by ornithodolite	5.40 - 16.44 m/s	384	5837	0.069	0.041	4633.2
	Distance	0.997607	0.000582876	0.996465	0.99875	-4.10064	4.12003e-05	fixed
	SD (Intercept)	0.315628	NA	NA	NA	NA	NA	random	track_ID
3	(Intercept)	37.9093	20.4163	13.1925	108.934	6.7499	1.47947e-11	fixed		10 - 90 percentiles of bat's ground-speed recorded by ornithodolite	7.17 - 13.81 m/s	352	5288	0.063	0.034	4246.4
	Distance	0.997766	0.000613133	0.996565	0.998969	-3.6389	0.000273809	fixed
	SD (Intercept)	0.315583	NA	NA	NA	NA	NA	random	track_ID
4	(Intercept)	34.3217	26.6976	7.47223	157.648	4.5455	5.48057e-06	fixed		25 - 75 percentiles of bat's ground-speed recorded by ornithodolite	8.17 - 11.54 m/s	218	3142	0.061	0.029	2564.4
	Distance	0.997896	0.000879571	0.996174	0.999622	-2.3892	0.0168853	fixed
	SD (Intercept)	0.337745	NA	NA	NA	NA	NA	random	track_ID
5	(Intercept)	45.0196	35.5951	9.55856	212.037	4.8151	1.47125e-06	fixed		Ornithodolite matching1)	NA	25	457	0.053	0.053	404.1
	Distance	0.997333	0.000928273	0.995515	0.999154	-2.86968	0.00410893	fixed
	SD (Intercept)	0.000126588	NA	0	Inf	NA	NA	random	track_ID
1), Detailed procedure for ornithodolite matching was described in the main text.
